# Supplementary material for: SwiftLib: rapid degenerate-codon-library optimization through dynamic programming
Source: Nucleic Acids Res. 2014 Dec 24;43(5):e34. doi: 10.1093/nar/gku1323 (PMC4357694; doi:10.1093/nar/gku1323)
Supplement: SUPPLEMENTARY DATA [file supp_gku1323_gku1323.xml]

<?xml version="1.0" encoding="utf-8"?>
<Manuscript DigitalObjectID="10.1093/nar/gku1323" xmlns="http://oxfordjournals.org/Swift" xmlns:xsi="http://www.w3.org/2001/XMLSchema-instance" xmlns:xsd="http://www.w3.org/2001/XMLSchema">
  <Number>NAR-02544-Met-N-2014.R1</Number>
  <Title>SwiftLib: Rapid Degenerate-Codon-Library Optimization through Dynamic Programming</Title>
  <CategoryCode>METH ONL</CategoryCode>
  <SubjectSectionCode>NA</SubjectSectionCode>
  <SupplementaryData>false</SupplementaryData>
  <Deleted>false</Deleted>
  <EditorChoice>false</EditorChoice>
  <Journal Code="NARESE">
    <Description>Nucleic Acids Research</Description>
  </Journal>
  <Dates>
    <OupReceived>2014-12-09</OupReceived>
    <Submitted>2014-09-07</Submitted>
    <Revised>2014-10-27</Revised>
    <Accepted>2014-12-05</Accepted>
    <Embargo>false</Embargo>
  </Dates>
  <Metrics>
    <WordCount>0</WordCount>
    <TableCount>0</TableCount>
    <FirstPage>0</FirstPage>
    <LastPage>0</LastPage>
    <PageExtent>0</PageExtent>
    <ChargeablePages>0</ChargeablePages>
    <PageChargesWaived>false</PageChargesWaived>
    <PaidOffprints>0</PaidOffprints>
    <PaidSingleIssues>0</PaidSingleIssues>
    <FreeOffprints>0</FreeOffprints>
    <FreeSingleIssues>0</FreeSingleIssues>
  </Metrics>
  <Contacts>
    <Contact Role="author" Lead="true" Corresponding="false">
      <ForeName>Tim</ForeName>
      <MiddleName>M</MiddleName>
      <SurName>Jacobs</SurName>
      <Title>MR.</Title>
      <Emails>
        <Email Primary="true" Code="HOME">tjacobs2@email.unc.edu</Email>
      </Emails>
      <Addresses>
        <Address Primary="true" Code="MAIN">
          <Institution>UNC</Institution>
          <Department>Biochemistry</Department>
          <Address1 />
          <Address2 />
          <Town>Chapel Hill</Town>
          <County>North Carolina</County>
          <Country>US</Country>
          <PostCode />
        </Address>
      </Addresses>
    </Contact>
    <Contact Role="author" Lead="false" Corresponding="false">
      <ForeName>Hayretin</ForeName>
      <MiddleName />
      <SurName>Yumerefendi</SurName>
      <Title>DR</Title>
      <Emails>
        <Email Primary="true" Code="HOME">yumer@email.unc.edu</Email>
      </Emails>
      <Addresses>
        <Address Primary="true" Code="MAIN">
          <Institution>UNC</Institution>
          <Department>Biochemistry</Department>
          <Address1 />
          <Address2 />
          <Town>Chapel Hill</Town>
          <County>North Carolina</County>
          <Country>US</Country>
          <PostCode />
        </Address>
      </Addresses>
    </Contact>
    <Contact Role="author" Lead="false" Corresponding="false">
      <ForeName>Brian</ForeName>
      <MiddleName />
      <SurName>Kuhlman</SurName>
      <Title>DR</Title>
      <Emails>
        <Email Primary="true" Code="UNKNOWN">bkuhlman@email.unc.edu</Email>
      </Emails>
      <Telephones>
        <Telephone Primary="true" Code="OFFICE">919-843-0188</Telephone>
        <Telephone Primary="false" Code="FAX">919-966-2852</Telephone>
      </Telephones>
      <Addresses>
        <Address Primary="false" Code="MAIN">
          <Institution>UNC Chapel Hill</Institution>
          <Department>Biochemistry and Biophysics</Department>
          <Address1>405 Mary Ellen Jones Bldg</Address1>
          <Address2 />
          <Town>Chapel Hill</Town>
          <County />
          <Country>US</Country>
          <PostCode>27599-7260</PostCode>
        </Address>
        <Address Primary="true" Code="MAIN">
          <Institution />
          <Department>Department of Biochemistry and Biophysics</Department>
          <Address1>University of North Carolina</Address1>
          <Address2>Chapel Hill</Address2>
          <Town />
          <County>North Carolina</County>
          <Country>US</Country>
          <PostCode>NC 27599</PostCode>
        </Address>
      </Addresses>
    </Contact>
    <Contact Role="author" Lead="false" Corresponding="true">
      <ForeName>Andrew</ForeName>
      <MiddleName>Philip</MiddleName>
      <SurName>Leaver-Fay</SurName>
      <Title>DR</Title>
      <Emails>
        <Email Primary="true" Code="HOME">leaverfa@email.unc.edu</Email>
      </Emails>
      <Addresses>
        <Address Primary="true" Code="MAIN">
          <Institution>UNC</Institution>
          <Department>Biochemistry</Department>
          <Address1>120 Mason Farm Rd</Address1>
          <Address2>CB 7260</Address2>
          <Town>Chapel Hill</Town>
          <County>North Carolina</County>
          <Country>US</Country>
          <PostCode>27599</PostCode>
        </Address>
      </Addresses>
    </Contact>
  </Contacts>
  <Licence>
    <CopyrightTypeCode>NOTYETRECEIVED</CopyrightTypeCode>
    <OpenAccessStatus>No</OpenAccessStatus>
  </Licence>
  <Forms>
    <Declaration>false</Declaration>
  </Forms>
  <LinkedManuscripts HasLinkedManuscripts="false" />
  <Workflow>
    <Current>
      <ActualStart>2014-12-09</ActualStart>
      <ScheduledEnd>2014-12-23</ScheduledEnd>
      <ProjectedEnd>2014-12-23</ProjectedEnd>
      <Duration>10</Duration>
      <TotalSteps>4</TotalSteps>
      <Steps>
        <Step Code="PROOFOUT" Number="1">
          <ActualStart>2014-12-09</ActualStart>
          <ScheduledEnd>2014-12-15</ScheduledEnd>
          <ProjectedEnd>2014-12-15</ProjectedEnd>
          <Duration>4</Duration>
          <Sequence>1</Sequence>
          <Role>TYPESETTER</Role>
          <Status>INPROGRESS</Status>
        </Step>
      </Steps>
    </Current>
  </Workflow>
  <Team>
    <Member Role="TYPESETTER">
      <Title />
      <FirstName>Aptara</FirstName>
      <LastName>Aptara</LastName>
      <Email>oupjournals@aptaracorp.com</Email>
    </Member>
  </Team>
</Manuscript>
