# Supplementary material for: SwiftLib: rapid degenerate-codon-library optimization through dynamic programming
Source: Nucleic Acids Res. 2014 Dec 24;43(5):e34. doi: 10.1093/nar/gku1323 (PMC4357694; doi:10.1093/nar/gku1323)
Supplement: SUPPLEMENTARY DATA [file supp_gku1323_gku1323_supp.zip]

Archive with 9 entries (9 files):
- llncs.cls
- NAR-natbib.sty
- NAR.cls
- splncs.bst
- supplemental_materials.bbl
- supplemental_materials.tex
- swiftlib_09.bbl
- swiftlib_09.pdf
- swiftlib_09.tex
