# Supplementary material for: SwiftLib: rapid degenerate-codon-library optimization through dynamic programming
Source: Nucleic Acids Res. 2014 Dec 24;43(5):e34. doi: 10.1093/nar/gku1323 (PMC4357694; doi:10.1093/nar/gku1323)
Supplement: SUPPLEMENTARY DATA [file supp_gku1323_gku1323_supp.zip › supplemental_materials.bbl]

\begin{thebibliography}{1}

\bibitem{fengdokh2006}
Ding, F., Dokholyan, N.V.:
\newblock Emergence of protein fold families through rational design.
\newblock PLoS Comput Biol \textbf{2} (2006)  e85

\end{thebibliography}
