# Supplementary material for: SwiftLib: rapid degenerate-codon-library optimization through dynamic programming
Source: Nucleic Acids Res. 2014 Dec 24;43(5):e34. doi: 10.1093/nar/gku1323 (PMC4357694; doi:10.1093/nar/gku1323)
Supplement: SUPPLEMENTARY DATA [file supp_gku1323_gku1323_supp.zip › supplemental_materials.tex]

\documentclass[a4,center,fleqn]{NAR}

\usepackage{mathtools}
\usepackage{graphicx}
%\usepackage{amsmath}
%\usepackage{amssymb}
%\usepackage{llncsdoc}
\usepackage{multirow}

\renewcommand{\thepage}{S\arabic{page}}  
\renewcommand{\thesection}{S\arabic{section}}   
\renewcommand{\thetable}{S\arabic{table}}   
\renewcommand{\thefigure}{S\arabic{figure}}
\renewcommand{\theequation}{S\arabic{equation}}

\renewcommand{\figurename}{Supplemental Material, Figure}

\DeclareMathOperator*{\argmin}{arg\,min}

% Enter dates of publication                                                                                                                                 
\copyrightyear{2014}
\pubdate{28 May 2014}
\pubyear{2014}
\jvolume{43}
\jissue{1}

%\articlesubtype{This is the article type (optional)}                                                                                                        

\begin{document}

\title{Supplementary Material. SwiftLib: Rapid Degenerate-Codon-Library Optimization through Dynamic Programming}

\author{%                                                                                                                                                    
Timothy M. Jacobs\,$^1$,
Hayretin Yumerefendi\,$^1$,
Brian Kuhlman$^{1,2}$,
and Andrew Leaver-Fay\,$^{1}$\footnote{To whom correspondence should be addressed. Email: leaverfa@email.unc.edu},
}

\address{%                                                                                                                                                   
$^{1}$Department of Biochemistry,
University of North Carolina at Chapel Hill,
Chapel Hill, NC USA
$^2$Lineberger Comprehensive Cancer Center,
University of North Carolina at Chapel Hill,
Chapel Hill, North Carolina, USA}

% Affiliation must include:                                                                                                                                  
% Department name, institution name, full road and district address,                                                                                         
% state, Zip or postal code, country                                                                                                                         

\history{%                                                                                                                                                   
Received May 28, 2014;
Revised May 29, 2014;
Accepted May 30, 2014}

%\documentclass{llncs}

\maketitle

\section{Additional libraries for problem 2}

In addition to the set of libraries presented for Problem 2 in the main text, Table \ref{tab:addlprob2sols} presents four more
dynamic programming solutions.  These solutions were constructed with smaller library-size limits.
Solutions 4-6, which mirror solutions 1-3 in the number of DCs considered per position and in the primer limits, were
limited to a size of $10^8$ -- the size of the manual solution.
Solution 7 was limited to a size of $10^7$.  These solutions all result in higher error levels than the solutions generated
with a size limit of $10^9$; however, they allocate more of their diversity toward the desired amino acids, with 39\% of the
library 7 sequences containing only desired amino acids -- 10-fold higher than for the manual solution.  Solution 6 has a much
lower error than the manual solution, and Solutions 6 and 7
both achieve a perfect 1:1 AA:DNA ratio.

\begin{table*}[t]
%\begin{center}
\caption{Additional Problem 2 Solutions. See Tables 2 and 4 for a description of the rows.
   Solution 4 took 0.17 s. Solution 5 took 0.33 s. Solution 6 took 0.99 s. Solution 7 took 1.7s.
}\label{tab:addlprob2sols}
\begin{tiny}
\begin{tabular}{|c c | c | c c c | c c | c c | c c c c | c |}
\hline
Solution & Pos & 413 & 475 & 477 & 479 & 493 & 495 & 514 & 520 & 528 & 529 & 531 & 532 & Totals\\ \hline


\multirow{8}{*}{Manual} & \multirow{3}{*}{DCs} & GCC,  & ARA,   & KGG,    &  RBA,   & SNC,  & KKC,  & DDC,  & CTG,   & RYG,    & CDT,   & WGG, & GCC,  & 955\textsuperscript{a} \\
                                      &                                  & (AAA) & (GAG) & YWC,    & (CAG) & (TTG)  & (CAT) & WKG,  & (GTG) & (GGG) & RYG,   & (CTG) & (ATT)  &  \\ %\cline{2-15}
                                      &                                  &            &             & (ACC)  &            &             &            & (CTG) &            &             & (GTG)  &            &            &  \\ \cline{2-15}
                                      & \multirow{2}{*}{AAs} & A{\bf K} & {\bf E}KR & FGHL           & AGI{\bf Q}  & ADGH        & CFG{\bf H}V  & CDFGI{\bf L}M    & L{\bf V} & A{\bf G}M & AHLMR    & {\bf L}RW & A{\bf I} & \\
                                      &                                  &              &                 & {\bf T}WY     & RTV          & {\bf L}PRV  &                       & NRSVWY           &              & TV            & T{\bf V}     &                 &    & \\ \cline{2-15}
                                      & \#NAs & 2 & 3 & 7 & 7 & 9 & 5 & 14 & 2 & 5 & 8 & 3 & 2 & $8.9 \times 10^7$\\ %\cline{2-15}
                                      & \#AAs & 2 & 3 & 7 & 7 & 9 & 5 & 13 & 2 & 5 & 7 & 3 & 2 & $6.4 \times 10^7$ \\ %\cline{2-15}
                                      & \%Des & 100 & 100 & 71 & 57 & 67 & 60 & 57 & 100 & 60 & 86 & 100 & 100 & 4.9 \\ %\cline{2-15}
                                      & Error & 10  & 3  & 7  & 0  & 12  & 1  & 2  & 8  & 0  & 6  & 5  & 7 & 61 \\ \hline \hline

\multirow{7}{*}{DP Sol. 4} & DCs & RMA & RRA & DBS & VDA & SNC & YWC & TDS & STA & GSA & SHC & TKG & RYA & 581\textsuperscript{a} \\ \cline{2-15}
                                         & \multirow{3}{*}{AAs} & AEKT & EGKR & ACFGIL      & EGIK   & ADGH  & FHLY & CFLWY        & LV & AG & ADHL  & LW & AITV & \\
                                         &                                  &          &             & MRSTVW  & LQRV  & LPRV  &            & {\em STOP} &      &       & PV       &        &         & \\
                                         &                                  &          &             &                    &             &            &            &                     &      &       &            &        &         & \\ \cline{2-15}
                                         & \#NAs & 4 & 4 & 18 & 9 & 8 & 4 & 6 & 2 & 2 & 6 & 2 & 4 & $9.6 \times 10^7$\\ %\cline{2-15}
                                         & \#AAs & 4 & 4 & 12 & 8 & 8 & 4 & 6 & 2 & 2 & 6 & 2 & 4 & $5.6 \times 10^7$ \\ %\cline{2-15}
                                         & \%Des & 50 & 75 & 56 & 33 & 63 & 50 & 67 & 100 & 100 & 67 & 100 & 75 & 0.7 \\ %\cline{2-15}
                                         & Error & 10 & 3 & 34 & 21 & 12 & 24 & 149 & 8 & 49 & 277 & 96 & 4  & 687 \\ \hline \hline


\multirow{8}{*}{DP Sol. 5} & \multirow{2}{*}{DCs} & AAA, & RRA & DSG  & VNA & SNC & CAC & DKG, & STA & GSA & CWC, & WKG & RYA & 893\textsuperscript{a} \\ 
                                         &                                  & GCA  &         & YWC &         &          & TTC & WWC &        &          & RBG   &          &        & \\ \cline{2-15}
                                         & \multirow{2}{*}{AAs} & AK & EGKR & AFGHL  & AEGIKL  & ADGHL & FH & FGHILM    & LV & AG & AGHLM & LM  & AITV   & \\
                                         &                                  &      &            & RSTWY & PQRTV  & PRV      &       & NRVWY     &      &       & RTV      & RW &            & \\ \cline{2-15}
                                         & \#NAs & 2 & 4 & 10 & 12 & 8 & 2 & 12 & 2 & 2 & 8 & 4 & 4 & $9.4 \times 10^7$\\ %\cline{2-15}
                                         & \#AAs & 2 & 4 & 10 & 11 & 8 & 2 & 11  & 2 & 2 & 8 & 4 & 4 & $7.9 \times 10^7$ \\ %\cline{2-15}
                                         & \%Des & 100 & 75 & 60 & 33 & 63 & 100 & 75 & 100 & 100 & 88 & 100 & 75 & 4.6 \\ %\cline{2-15}
                                         & Error & 10 & 3 & 6 & 0 & 12 & 24 & 0 & 8 & 49 & 1 & 1 & 4  & 118 \\ \hline \hline

\multirow{9}{*}{DP Sol. 6} & \multirow{3}{*}{DCs} & AAA,  & RRA & AYG, & GSA, & CWC,  & CAC,  & ATR,   & VTG & ATG, & CWC, & WKG & ATR, & 987\textsuperscript{a} \\ 
                                         &                                  & GSA   &        & KGG, & MWA & RBG    & GGA,  & KGG, &         & GSA  & RBG   &           & GCA & \\
                                         &                                  &            &        & YWC &           &             & TTC   & YWC  &         &          &            &          &           & \\ \cline{2-15}
                                         & \multirow{2}{*}{AAs} & AGK   & EG & FGHL    & AGIKLQ & AGHL & FGH & FGHIL & LMV & AGM & AGHLM & LM  & AI    & \\
                                         &                                  &           & KR & MTWY   &               & MRTV &         & MWY  &          &          & RTV      & RW & M     & \\ \cline{2-15}
                                         & \#NAs & 3 & 4 & 8 & 6 & 8 & 3 & 8 & 3 & 3 & 8 & 4 & 3 & $9.6 \times 10^7$\\ %\cline{2-15}
                                         & \#AAs & 3 & 4 & 8 & 6 & 8 & 3 & 8 & 3 & 3 & 8 & 4 & 3 & $9.6 \times 10^7$ \\ %\cline{2-15}
                                         & \%Des & 100 & 75 & 75 & 67 & 75 & 100 & 100 & 100 & 100 & 88 & 100 & 100 & 24.6 \\ %\cline{2-15}
                                         & Error & 1 & 3 & 2 & 0 & 2 & 1 & 0 & 0 & 0 & 1 & 1 & 3 & 14 \\ \hline

\multirow{9}{*}{DP Sol. 7} & \multirow{3}{*}{DCs} & AAA,  & RRA & DSG, & ATA,  & CAC, & CAC, & KGG, & STA & ATG,  & CDC, & WKG & ATA, &944\textsuperscript{a} \\ 
                                         &                                  & GCA  &          & YWC & CAA, & GBA, & TTC   & TAC,  &         & GSA  &  RYG  &          & GCA & \\
                                         &                                  &           &          &          & GSA  & MTG  &           & WTS &          &          &            &         &          & \\ \cline{2-15}
                                         & \multirow{2}{*}{AAs} & AK & EKR & AFGHL   & AGIQ   & AGHLMV & FH & FGILMWY & LV & AGM & AHLMRTV   & LMRW & AI    & \\
                                         &                                  &      &          & RSTWY  &            &                 &       &                   &      &          &                     &             &        & \\ \cline{2-15}
                                         & \#NAs & 2 & 4 & 10 & 4 & 6 & 2 & 7 & 2 & 3 & 7 & 4 & 2 & $9.0 \times 10^6$\\ %\cline{2-15}
                                         & \#AAs & 2 & 4 & 10 & 4 & 6 & 2 & 7 & 2 & 3 & 7 & 4 & 2 & $9.0 \times 10^6$ \\ %\cline{2-15}
                                         & \%Des & 100 & 75 & 60 & 100 & 100 & 100 & 100 & 100 & 100 & 86 & 100 & 100 & 38.6 \\ %\cline{2-15}
                                         & Error & 10 & 3 & 6 & 0 & 2 & 24 & 2 & 8 & 0 & 6 & 1 & 7  & 69 \\ \hline


\end{tabular}
\end{tiny}
%\end{center}
\end{table*}

\section{ILP with one degenerate codon}


\begin{figure*}[t]
\begin{center}
\includegraphics{figures/primers_error_runtime.eps}
\end{center}
\caption{DP's running time as a function of the amount of error in 798 library design problems.  The output-sensitive DP
algorithm has an $O( n(k+1)^2L_s^2L_T )$ running time complexity, which is evidenced in the quadratic
shape of the running time as a function of the error the problems produced. In these problems $L_s$ was set to $L_T$;
no other limit besides $L_T$ was placed on $L_s$.  The running time curves shift upwards as the limit on the 
number of primers increase.  (Error values of 0 are plotted at 0.1 and that x-axis value relabeled.)}
\label{fig:primers_error_runtime}
\end{figure*}


ILP is a problem of optimizing a linear objective function of $v$ variables subject to a set of constraints formulated as linear inequalities.
An example ILP program would be to maximize $x_1 + 2 x_2 - 1.5 x_3$ with the constraints $x_3 > x_2$, $x_1 + x_2 + x_3 < 12$,
$x1 \ge 0$, $x_2 \ge 0$, and $x_3 \ge 0$ and where $x_1, x_2, x_3 \in \mathbb{I}$.  ILP is a more restricted version
of linear programming, which allows the variables to be real-valued, and which is often solved rapidly.  One of the more common
approaches to ILP is to solve the linear program, and then to  ``round down'' to the nearest integers; the rounding, however,
may produce a solution that violates one of the constraints, at which point either the $2^v$ nearby integer assignments
to the variables must be considered or some other complex heuristic must be employed.  Our DP solution represents a theoretical
improvement over the ILP solution; polynomial time solutions are preferable to NP-complete solutions. 

We reformulated the ILP solutions put forward by Parker {\em et al.}\ and Chen {\em et al.}\ to optimize
the error metric given in Equation 2: one formulation considers only a single DC per position, the second
(novel) formulation allows multiple DCs per position and multiple positions per stretch to use multiple DCs.  Our error metric
is in fact very similar to the one used by Chen {\em et al.}, where they sought a particular set of AAs for each position
and minimized the number of AAs that were excluded; this would be equivalent to putting a count of 1 on each desired AA
and using our error metric.

To optimize a single DC per position, first introduce for every position $i$ and every achievable error level $e$ at
that position a binary-valued variable $d^i_e$ to represent whether the smallest DC which gives error $e$ has been chosen.
For each position $i$, add a constraint
\begin{align} 1 = \sum_e d^i_e \label{eqn:ilp_only_one}\end{align}
to make sure that one and only one DC is chosen per position.  Then add a constraint on the library size
\begin{align} \log(L) \ge \sum_i \sum_e \log( |d^i_e| ) \times d^i_e \end{align}
where $|d^i_e|$ represents the size of the degenerate codon that the variable $d^i_e$ corresponds to.
The ILP optimization problem becomes
\begin{align} \mbox{Minimize}\ \  \sum_i \sum_e e \times d^i_e \label{eqn:minerror_ilp} \end{align}
subject to the above linear constraints.

% **************************************************************
% Keep this command to avoid text of first page running into the
% first page footnotes
\enlargethispage{-65.1pt}


\section{ILP with multiple degenerate codons}

The ILP formulation becomes much more difficult to express when allowing multiple DCs at multiple positions per stretch.
The challenge stems from needing to constrain the sum of a product. Given that all constraints must be formulated as linear 
inequalities, it is trivial to constrain a pure sum of variables in ILP, and it is
also easy to constrain a pure product of variables by computing a sum of logs; however, constraining a mixture of sums and
products is not straight forward.  The total number of primers used is the sum of the number used for each stretch, and the
number used for each stretch is the product of the number used at each position in that stretch; thus constraining the
total number of primers used is challenging.  

Let $n$ be the number of designable positions, $m$ be the total number of error levels, and $o$ be the
number of degenerate codons to consider at each position.  The user will have provided two constraints
$L$ on the size of the library, and $L_T$ on the number of primers total that can be purchased.

To begin, add the binary-valued variable (henceforth boolean variable) $d^i_{e,j}$ for each position $i$, for each number of degenerate codons that could be assigned $j$, and for each achievable error level $e$, to represent whether or not the smallest set of exactly $j$ DCs that achieves an error level of $e$ has been chosen at position $i$.  Then for
each position add a one-and-only-one constraint 
\begin{align} 1 = {} & \sum_e \sum_j d^i_{e,j} \label{eqn:ilp_only_one}\end{align}
to ensure that only a single set of degenerate codons is chosen at each position.

Boolean AND and OR operations, which are needed to solve this problem, can been represented by the addition of new variables and new constraints.
To represent the boolean OR of $k$ boolean variables $\{x_1, x_2, ... x_k\}$ requires adding one new boolean variable $orvar$, adding one constraint of the form
\begin{align} orvar \le {} &  x_1 + x_2 + ... + x_k\end{align}
and adding $k$ constraints of the form
\begin{align} orvar \ge {} &x_i\end{align}
for each $i \le k$. To represent the boolean AND of $k$ boolean variables requires adding one new boolean variable $andvar$, adding one constraint of the form
\begin{align} andvar + k - 1 \ge {} & x_1 + x_2 + ... + x_k\end{align}
and adding $k$ constraints of the form
\begin{align} andvar \le {} & x_i \end{align}
for each $i \le k$.


\begin{table*}[tb]
\caption{Problem Definitions for 38 libraries.  Proteins are labeled by their PDB id; lower-case letters after the PDB id represent which chain
from the PDB was used.  The amino acid diversity (AA diversity) is calculated as the product over all positions of the number of amino
acids that appeared at those positions in the Rosetta designs.  Proteins are sorted by the number of designable
positions, but it is worth highlighting that the amino acid diversity varies quite widely -- some proteins accommodate more amino
acids than others and so have higher amino acid diversities as a result. 
}\label{tab:prob38defs}
\begin{tiny}
\begin{tabular}{ c | c c c c c c c c c c c c c c c c c  | c }
 PDB & \multicolumn{ 17 }{c|}{ Designable positions } & AA diversity \\ \hline
1BKF & 52 & 53 & 54 &   &   &   &   &   &   &   &   &   &   &   &   &   &   & 2.9e+02\\
2BOPa & 366 & 368 & 369 &   &   &   &   &   &   &   &   &   &   &   &   &   &   & 1.4e+03\\
1AMM & 87 & 88 & 89 & 106 & 128 &   &   &   &   &   &   &   &   &   &   &   &   & 3.6e+02\\
3LZM & 81 & 82 & 83 & 85 & 86 &   &   &   &   &   &   &   &   &   &   &   &   & 4.9e+04\\
1PLC & 47 & 48 & 50 & 51 & 76 &   &   &   &   &   &   &   &   &   &   &   &   & 7.1e+04\\
1JBC & 117 & 118 & 119 & 122 & 185 & 187 &   &   &   &   &   &   &   &   &   &   &   & 7.2e+05\\
1RRO & 48 & 51 & 52 & 53 & 54 & 55 &   &   &   &   &   &   &   &   &   &   &   & 1.3e+06\\
1CYO & 43 & 44 & 45 & 46 & 47 & 48 &   &   &   &   &   &   &   &   &   &   &   & 1.6e+06\\
1CTJ & 37 & 38 & 41 & 42 & 45 & 46 & 49 &   &   &   &   &   &   &   &   &   &   & 3.5e+05\\
1KNB & 479 & 482 & 486 & 487 & 488 & 489 & 490 &   &   &   &   &   &   &   &   &   &   & 6.3e+06\\
1NIF & 171 & 172 & 173 & 174 & 239 & 240 & 241 &   &   &   &   &   &   &   &   &   &   & 1.2e+07\\
1RA9 & 77 & 78 & 79 & 80 & 81 & 82 & 83 &   &   &   &   &   &   &   &   &   &   & 1.8e+07\\
4FGF & 76 & 77 & 79 & 81 & 82 & 83 & 126 &   &   &   &   &   &   &   &   &   &   & 3.4e+07\\
1MLA & 151 & 152 & 154 & 155 & 156 & 172 & 174 & 175 &   &   &   &   &   &   &   &   &   & 9.5e+06\\
1AKY & 6 & 105 & 106 & 109 & 110 & 111 & 112 & 113 &   &   &   &   &   &   &   &   &   & 4.1e+08\\
1TTAa & 3 & 5 & 59 & 60 & 61 & 62 & 63 & 64 & 65 &   &   &   &   &   &   &   &   & 2.9e+08\\
1IFC & 45 & 63 & 64 & 65 & 66 & 67 & 81 & 82 & 83 &   &   &   &   &   &   &   &   & 1.8e+09\\
2CPL & 31 & 35 & 77 & 79 & 82 & 83 & 84 & 106 & 108 & 109 &   &   &   &   &   &   &   & 5.4e+08\\
1IGD & 25 & 26 & 27 & 28 & 29 & 30 & 31 & 32 & 33 & 34 &   &   &   &   &   &   &   & 1.5e+09\\
2END & 65 & 66 & 67 & 68 & 69 & 70 & 71 & 72 & 73 & 103 &   &   &   &   &   &   &   & 5.8e+09\\
1LAM & 237 & 238 & 239 & 240 & 241 & 242 & 243 & 244 & 294 & 295 &   &   &   &   &   &   &   & 7.2e+09\\
1PHP & 196 & 197 & 198 & 199 & 200 & 201 & 220 & 221 & 237 & 239 &   &   &   &   &   &   &   & 5.4e+10\\
1HFC & 182 & 183 & 184 & 185 & 194 & 195 & 196 & 219 & 220 & 222 & 223 &   &   &   &   &   &   & 1.2e+09\\
2RN2 & 73 & 74 & 75 & 76 & 77 & 78 & 79 & 80 & 81 & 82 & 104 &   &   &   &   &   &   & 5.7e+11\\
1XIC & 182 & 183 & 184 & 185 & 190 & 191 & 192 & 193 & 194 & 195 & 198 & 224 &   &   &   &   &   & 1.2e+11\\
1SNC & 9 & 10 & 11 & 12 & 71 & 72 & 73 & 74 & 75 & 92 & 93 & 96 &   &   &   &   &   & 2.7e+11\\
5P21 & 11 & 13 & 14 & 81 & 83 & 84 & 85 & 86 & 89 & 90 & 116 & 117 & 125 &   &   &   &   & 4.2e+08\\
1RCF & 50 & 51 & 52 & 82 & 83 & 84 & 85 & 86 & 116 & 117 & 141 & 163 & 166 &   &   &   &   & 1.0e+11\\
1FNC & 164 & 165 & 166 & 167 & 168 & 199 & 201 & 258 & 261 & 267 & 268 & 269 & 270 &   &   &   &   & 2.2e+11\\
3CHY & 11 & 56 & 57 & 58 & 59 & 60 & 63 & 64 & 66 & 67 & 68 & 69 & 85 &   &   &   &   & 4.1e+12\\
1CKAa & 134 & 135 & 136 & 137 & 159 & 160 & 161 & 162 & 163 & 164 & 170 & 171 & 172 &   &   &   &   & 6.7e+12\\
2MHR & 55 & 56 & 57 & 58 & 59 & 60 & 61 & 62 & 63 & 70 & 73 & 74 & 77 &   &   &   &   & 7.5e+14\\
2PHY & 31 & 33 & 38 & 39 & 60 & 61 & 62 & 63 & 64 & 65 & 66 & 67 & 70 & 120 &   &   &   & 4.4e+14\\
1DAD & 1 & 2 & 3 & 4 & 33 & 34 & 36 & 102 & 105 & 106 & 109 & 111 & 112 & 113 & 114 &   &   & 3.1e+12\\
1PHB & 207 & 208 & 209 & 210 & 211 & 212 & 213 & 214 & 215 & 216 & 218 & 220 & 221 & 224 & 225 &   &   & 1.9e+15\\
1WHI & 37 & 38 & 39 & 59 & 60 & 61 & 62 & 63 & 84 & 85 & 87 & 91 & 106 & 109 & 111 & 114 &   & 2.1e+14\\
1CEM & 211 & 212 & 213 & 214 & 215 & 216 & 240 & 243 & 244 & 247 & 257 & 258 & 259 & 260 & 261 & 279 & 282 & 3.1e+14\\
1XYZa & 598 & 626 & 630 & 640 & 642 & 671 & 672 & 673 & 674 & 675 & 676 & 677 & 678 & 679 & 682 & 684 & 714 & 9.3e+16\\
\end{tabular}
\end{tiny}
\end{table*}


To count the number of DCs used at each position, add $n \times o$ binary variables $q^i_j$ representing whether
a set of DCs containing exactly $j$ elements has been chosen for position $i$ and a set of constraints representing the
boolean OR of the set of $d^i_{e,j}$ variables.

To count the number of primers used for each stretch, add for each stretch with $p$ positions $o^p$ boolean variables
representing all possible combinations of numbers of DCs assigned to each position.
%
%To constrain the total number of primers used, additional boolean variables have to be introduced, one for each combination of the number of DCs used at
%each position in the stretch.  
%
For example, consider a single stretch made up of three positions, $a$, $b$, and $c$ that
could each take on two DCs. Let the six boolean variables, $q^a_1$, $q^a_2$, $q^b_1$, $q^b_2$,
$q^c_1$, $q^c_2$ represent whether the positions were assigned either 1 or 2 degenerate codons. Then it is possible to
express the number of primers needed for this stretch using a set of $2^3=8$ additional boolean variables $s^{abc}_{x,y,z}$
each representing the boolean AND of $q^a_x$, $q^b_y$, and $q^c_z$ for $x,y,z \in \{ 1, 2\}$.
With the $s^{abc}_{x,y,z}$ variables, the following linear inequality
can be used to constrain the total number of primers:
\begin{align} L_T \ge {} & \ldots + 8s^{abc}_{2,2,2} + \nonumber \\ 
 & 4s^{abc}_{2,2,1} + 4s^{abc}_{2,1,2} + 4s^{abc}_{1,2,2} + \nonumber \\
 & 2s^{abc}_{2,1,1} + 2s^{abc}_{1,2,1} + 2s^{abc}_{1,1,2} + \nonumber \\
 & 1s^{abc}_{1,1,1} + \ldots \end{align}
 where the ellipses represent the counts of the number of primers needed by the other stretches besides the one composed of
 positions $a$, $b$, and $c$; each stretch must be represented by a similar set of variables in this constraint.
 
Finally add a constraint on the library size
\begin{align} \log(L) \ge \sum_i \sum_j \sum_e \log( |d^i_e| ) \times d^i_{e,j} \end{align}
where $|d^i_{e,j}|$ represents the size of the set of degenerate codons that the variable $d^i_{e,j}$ corresponds to.
The ILP optimization problem becomes
\begin{align} \mbox{Minimize}\ \  \sum_i  \sum_j \sum_e e \times d^i_{e,j} \label{eqn:minerror_ilp} \end{align}
subject to the above linear constraints.

A set of python scripts to prepare the input to the ILP solver and to interpret the output generated by
the GLPK solver can be downloaded from the SwiftLib website.

\section{Additional library design problems}

\begin{table*}[tb]
\caption{Error for SwiftLib Solutions for 38 Library Design Problems.}\label{tab:prob38swiftliberror}
\begin{tiny}
\begin{tabular}{ r  r @{\hskip 0.25in} r @{\hskip 0.25in}  r r r @{\hskip 0.25in} r r r | r   r @{\hskip 0.25in} r @{\hskip 0.25in} r r r @{\hskip 0.25in } r r r }
 PDB      & div. limit & 1 DC & \multicolumn{ 3 }{c}{ 2 DCs } &  \multicolumn{ 3 }{c|}{ 3 DCs } &   PDB      & div. limit & 1 DC & \multicolumn{ 3 }{c}{ 2 DCs } &  \multicolumn{ 3 }{c}{ 3 DCs }  \\
 \#primers &            & 1            & 10     & 20       & 30                 &  10         &      20              & 30  &   \#primers &            & 1            & 10     & 20       & 30                 &  10         &      20              & 30  \\ \hline
 \multirow{3}{*}{ 1BKF } & 2.80e+01 & 514 & 112 & 112 & 112 & 112 & 112 & 112 &  \multirow{3}{*}{ 2BOPa } & 1.43e+02 & 377 & 102 & 102 & 102 & 102 & 78 & 78\\
 & 2.88e+02 & 50 & 5 & 5 & 5 & 4 & 1 & 1 &  & 1.43e+03 & 130 & 6 & 6 & 6 & 6 & 1 & 1\\
 & 2.88e+03 & 4 & 0 & 0 & 0 & 0 & 0 & 0 &  & 1.43e+04 & 48 & 0 & 0 & 0 & 0 & 0 & 0\\ \hline
 \multirow{3}{*}{ 1AMM } & 3.60e+01 & 171 & 36 & 36 & 36 & 36 & 36 & 36 &  \multirow{3}{*}{ 3LZM } & 4.91e+03 & 172 & 36 & 36 & 36 & 36 & 26 & 23\\
 & 3.60e+02 & 40 & 1 & 1 & 1 & 1 & 0 & 0 &  & 4.91e+04 & 80 & 6 & 3 & 3 & 6 & 3 & 2\\
 & 3.60e+03 & 27 & 0 & 0 & 0 & 0 & 0 & 0 &  & 4.91e+05 & 69 & 1 & 0 & 0 & 1 & 0 & 0\\ \hline
 \multirow{3}{*}{ 1PLC } & 7.10e+03 & 138 & 47 & 47 & 47 & 47 & 35 & 30 &  \multirow{3}{*}{ 1JBC } & 7.19e+04 & 172 & 58 & 55 & 55 & 26 & 21 & 20\\
 & 7.10e+04 & 65 & 11 & 11 & 11 & 11 & 5 & 2 &  & 7.19e+05 & 129 & 39 & 35 & 35 & 9 & 4 & 3\\
 & 7.10e+05 & 39 & 1 & 0 & 0 & 1 & 0 & 0 &  & 7.19e+06 & 110 & 34 & 30 & 30 & 7 & 1 & 0\\ \hline
 \multirow{3}{*}{ 1RRO } & 1.35e+05 & 311 & 147 & 112 & 112 & 147 & 112 & 98 &  \multirow{3}{*}{ 1CYO } & 1.64e+05 & 293 & 100 & 89 & 89 & 94 & 80 & 70\\
 & 1.35e+06 & 128 & 26 & 9 & 9 & 26 & 9 & 6 &  & 1.64e+06 & 134 & 30 & 16 & 16 & 30 & 16 & 9\\
 & 1.35e+07 & 64 & 10 & 1 & 1 & 10 & 1 & 0 &  & 1.64e+07 & 93 & 6 & 3 & 3 & 6 & 2 & 1\\ \hline
 \multirow{3}{*}{ 1CTJ } & 3.49e+04 & 222 & 64 & 45 & 45 & 64 & 44 & 41 &  \multirow{3}{*}{ 1KNB } & 6.34e+05 & 557 & 168 & 137 & 137 & 168 & 137 & 109\\
 & 3.49e+05 & 144 & 21 & 15 & 15 & 21 & 15 & 13 &  & 6.34e+06 & 426 & 57 & 33 & 33 & 57 & 33 & 24\\
 & 3.49e+06 & 117 & 8 & 5 & 5 & 8 & 5 & 3 &  & 6.34e+07 & 320 & 6 & 1 & 1 & 6 & 1 & 1\\ \hline
 \multirow{3}{*}{ 1NIF } & 1.22e+06 & 633 & 220 & 151 & 151 & 220 & 144 & 101 &  \multirow{3}{*}{ 1RA9 } & 1.83e+06 & 282 & 146 & 112 & 112 & 146 & 112 & 98\\
 & 1.22e+07 & 466 & 54 & 17 & 14 & 44 & 14 & 7 &  & 1.83e+07 & 177 & 45 & 23 & 23 & 45 & 23 & 19\\
 & 1.22e+08 & 391 & 6 & 3 & 3 & 6 & 0 & 0 &  & 1.83e+08 & 144 & 29 & 9 & 9 & 29 & 9 & 8\\ \hline
 \multirow{3}{*}{ 4FGF } & 3.35e+06 & 364 & 124 & 104 & 104 & 124 & 103 & 96 &  \multirow{3}{*}{ 1MLA } & 9.53e+05 & 229 & 61 & 51 & 50 & 61 & 48 & 42\\
 & 3.35e+07 & 282 & 63 & 35 & 35 & 63 & 34 & 26 &  & 9.53e+06 & 192 & 32 & 20 & 17 & 30 & 17 & 11\\
 & 3.35e+08 & 228 & 17 & 9 & 9 & 17 & 8 & 6 &  & 9.53e+07 & 171 & 7 & 0 & 0 & 4 & 0 & 0\\ \hline
 \multirow{3}{*}{ 1AKY } & 4.08e+07 & 366 & 133 & 112 & 112 & 133 & 107 & 95 &  \multirow{3}{*}{ 1TTAa } & 2.94e+07 & 272 & 115 & 72 & 72 & 106 & 68 & 54\\
 & 4.08e+08 & 296 & 71 & 45 & 45 & 71 & 39 & 29 &  & 2.94e+08 & 178 & 39 & 23 & 23 & 33 & 21 & 16\\
 & 4.08e+09 & 241 & 36 & 21 & 21 & 36 & 20 & 14 &  & 2.94e+09 & 148 & 12 & 8 & 8 & 6 & 2 & 1\\ \hline
 \multirow{3}{*}{ 1IFC } & 1.75e+08 & 421 & 128 & 61 & 61 & 128 & 61 & 51 &  \multirow{3}{*}{ 2CPL } & 5.37e+07 & 263 & 91 & 65 & 63 & 80 & 57 & 47\\
 & 1.75e+09 & 354 & 93 & 35 & 31 & 93 & 35 & 30 &  & 5.37e+08 & 226 & 44 & 20 & 18 & 41 & 20 & 10\\
 & 1.75e+10 & 329 & 83 & 25 & 23 & 83 & 25 & 22 &  & 5.37e+09 & 205 & 29 & 3 & 1 & 29 & 3 & 0\\ \hline
 \multirow{3}{*}{ 1IGD } & 1.47e+08 & 202 & 92 & 71 & 71 & 92 & 71 & 65 &  \multirow{3}{*}{ 2END } & 5.78e+08 & 131 & 52 & 41 & 41 & 52 & 40 & 37\\
 & 1.47e+09 & 175 & 66 & 45 & 45 & 66 & 45 & 41 &  & 5.78e+09 & 108 & 30 & 22 & 22 & 30 & 21 & 18\\
 & 1.47e+10 & 151 & 46 & 25 & 25 & 46 & 25 & 23 &  & 5.78e+10 & 90 & 18 & 12 & 12 & 18 & 12 & 9\\ \hline
 \multirow{3}{*}{ 1LAM } & 7.17e+08 & 335 & 130 & 109 & 109 & 130 & 109 & 103 &  \multirow{3}{*}{ 1PHP } & 5.41e+09 & 582 & 196 & 152 & 134 & 196 & 149 & 124\\
 & 7.17e+09 & 280 & 84 & 57 & 57 & 84 & 57 & 52 &  & 5.41e+10 & 464 & 112 & 68 & 49 & 112 & 62 & 46\\
 & 7.17e+10 & 254 & 53 & 32 & 32 & 53 & 32 & 27 &  & 5.41e+11 & 389 & 57 & 27 & 21 & 57 & 27 & 20\\ \hline
 \multirow{3}{*}{ 1HFC } & 1.23e+08 & 438 & 170 & 154 & 145 & 82 & 62 & 50 &  \multirow{3}{*}{ 2RN2 } & 5.66e+10 & 1280 & 683 & 591 & 591 & 665 & 529 & 451\\
 & 1.23e+09 & 377 & 110 & 103 & 101 & 29 & 20 & 14 &  & 5.66e+11 & 1082 & 433 & 366 & 366 & 396 & 289 & 229\\
 & 1.23e+10 & 346 & 94 & 90 & 88 & 9 & 5 & 2 &  & 5.66e+12 & 958 & 289 & 248 & 248 & 262 & 163 & 120\\ \hline
 \multirow{3}{*}{ 1XIC } & 1.21e+10 & 394 & 118 & 86 & 86 & 118 & 82 & 77 &  \multirow{3}{*}{ 1SNC } & 2.65e+10 & 762 & 107 & 65 & 60 & 107 & 44 & 38\\
 & 1.21e+11 & 344 & 81 & 56 & 56 & 81 & 55 & 54 &  & 2.65e+11 & 738 & 83 & 45 & 42 & 83 & 24 & 18\\
 & 1.21e+12 & 325 & 71 & 47 & 47 & 71 & 46 & 45 &  & 2.65e+12 & 722 & 66 & 32 & 30 & 66 & 8 & 5\\ \hline
 \multirow{3}{*}{ 5P21 } & 4.16e+07 & 124 & 57 & 40 & 32 & 57 & 35 & 26 &  \multirow{3}{*}{ 1RCF } & 1.01e+10 & 304 & 88 & 55 & 53 & 87 & 49 & 39\\
 & 4.16e+08 & 83 & 23 & 14 & 8 & 23 & 14 & 8 &  & 1.01e+11 & 268 & 58 & 28 & 23 & 53 & 20 & 13\\
 & 4.16e+09 & 54 & 8 & 3 & 1 & 8 & 3 & 1 &  & 1.01e+12 & 247 & 39 & 10 & 8 & 34 & 2 & 0\\ \hline
 \multirow{3}{*}{ 1FNC } & 2.18e+10 & 497 & 149 & 86 & 75 & 148 & 73 & 53 &  \multirow{3}{*}{ 3CHY } & 4.09e+11 & 441 & 228 & 147 & 147 & 207 & 135 & 111\\
 & 2.18e+11 & 443 & 93 & 43 & 36 & 93 & 28 & 17 &  & 4.09e+12 & 324 & 125 & 68 & 68 & 125 & 68 & 51\\
 & 2.18e+12 & 407 & 64 & 23 & 22 & 64 & 10 & 4 &  & 4.09e+13 & 257 & 82 & 43 & 43 & 82 & 43 & 34\\ \hline
 \multirow{3}{*}{ 1CKAa } & 6.73e+11 & 960 & 357 & 183 & 156 & 357 & 183 & 146 &  \multirow{3}{*}{ 2MHR } & 7.55e+13 & 1043 & 626 & 561 & 561 & 626 & 547 & 519\\
 & 6.73e+12 & 835 & 257 & 109 & 98 & 257 & 109 & 93 &  & 7.55e+14 & 856 & 479 & 417 & 417 & 479 & 411 & 378\\
 & 6.73e+13 & 762 & 209 & 64 & 54 & 209 & 64 & 50 &  & 7.55e+15 & 715 & 344 & 286 & 286 & 344 & 278 & 267\\ \hline
 \multirow{3}{*}{ 2PHY } & 4.41e+13 & 695 & 324 & 245 & 192 & 324 & 233 & 185 &  \multirow{3}{*}{ 1DAD } & 3.14e+11 & 349 & 92 & 66 & 59 & 92 & 64 & 53\\
 & 4.41e+14 & 568 & 237 & 161 & 113 & 237 & 157 & 109 &  & 3.14e+12 & 280 & 50 & 32 & 27 & 50 & 28 & 20\\
 & 4.41e+15 & 520 & 198 & 135 & 89 & 198 & 132 & 87 &  & 3.14e+13 & 233 & 22 & 12 & 9 & 22 & 8 & 4\\ \hline
 \multirow{3}{*}{ 1PHB } & 1.93e+14 & 778 & 372 & 315 & 315 & 372 & 315 & 307 &  \multirow{3}{*}{ 1WHI } & 2.07e+13 & 463 & 81 & 55 & 48 & 81 & 52 & 44\\
 & 1.93e+15 & 663 & 272 & 220 & 220 & 272 & 220 & 213 &  & 2.07e+14 & 434 & 52 & 32 & 27 & 52 & 32 & 25\\
 & 1.93e+16 & 608 & 217 & 168 & 168 & 217 & 168 & 168 &  & 2.07e+15 & 417 & 35 & 16 & 11 & 35 & 16 & 9\\ \hline
 \multirow{3}{*}{ 1CEM } & 3.05e+13 & 356 & 83 & 52 & 44 & 83 & 51 & 43 &  \multirow{3}{*}{ 1XYZa } & 9.34e+15 & 1235 & 412 & 298 & 266 & 412 & 230 & 184\\
 & 3.05e+14 & 337 & 65 & 35 & 29 & 65 & 34 & 27 &  & 9.34e+16 & 1132 & 317 & 218 & 187 & 317 & 152 & 112\\
 & 3.05e+15 & 322 & 50 & 21 & 16 & 50 & 18 & 14 &  & 9.34e+17 & 1073 & 282 & 183 & 155 & 282 & 116 & 79\\ \hline
\end{tabular}
\end{tiny}
\end{table*}

\begin{table*}[tb]
\caption{Running times in seconds for SwiftLib Solutions for 38 Library Design Problems.}\label{tab:prob38swiftlibruntime}
\begin{tiny}
\begin{tabular}{ r  r @{\hskip 0.25in } r @{\hskip 0.25in } r r r @{\hskip 0.25in } r r r | r   r @{\hskip 0.25in } r @{\hskip 0.25in } r r r @{\hskip 0.25in } r r r }
 PDB      & div. limit & 1 DC & \multicolumn{ 3 }{c}{ 2 DCs } &  \multicolumn{ 3 }{c|}{ 3 DCs } &   PDB      & div. limit & 1 DC & \multicolumn{ 3 }{c}{ 2 DCs } &  \multicolumn{ 3 }{c}{ 3 DCs }  \\
 \#primers &            & 1            & 10     & 20       & 30                 &  10         &      20              & 30  &   \#primers &            & 1            & 10     & 20       & 30                 &  10         &      20              & 30  \\ \hline
 \multirow{3}{*}{ 1BKF } & 2.80e+01 & 0.00 & 0.09 & 0.35 & 0.76 & 0.12 & 0.37 & 0.91 &  \multirow{3}{*}{ 2BOPa } & 1.43e+02 & 0.00 & 0.10 & 0.40 & 0.86 & 0.12 & 0.51 & 0.89\\
 & 2.88e+02 & 0.00 & 0.04 & 0.15 & 0.33 & 0.04 & 0.14 & 0.31 &  & 1.43e+03 & 0.00 & 0.05 & 0.16 & 0.36 & 0.04 & 0.14 & 0.31\\
 & 2.88e+03 & 0.00 & 0.04 & 0.14 & 0.30 & 0.03 & 0.26 & 0.31 &  & 1.43e+04 & 0.00 & 0.05 & 0.14 & 0.30 & 0.04 & 0.15 & 0.30\\ \hline
 \multirow{3}{*}{ 1AMM } & 3.60e+01 & 0.00 & 0.08 & 0.26 & 0.60 & 0.07 & 0.28 & 0.67 &  \multirow{3}{*}{ 3LZM } & 4.91e+03 & 0.00 & 0.11 & 0.44 & 0.98 & 0.13 & 0.44 & 0.89\\
 & 3.60e+02 & 0.00 & 0.07 & 0.20 & 0.48 & 0.06 & 0.21 & 0.47 &  & 4.91e+04 & 0.00 & 0.07 & 0.25 & 0.58 & 0.07 & 0.25 & 0.54\\
 & 3.60e+03 & 0.00 & 0.05 & 0.22 & 0.46 & 0.04 & 0.20 & 0.44 &  & 4.91e+05 & 0.00 & 0.07 & 0.22 & 0.49 & 0.07 & 0.23 & 0.49\\ \hline
 \multirow{3}{*}{ 1PLC } & 7.10e+03 & 0.00 & 0.10 & 0.42 & 0.95 & 0.12 & 0.44 & 0.84 &  \multirow{3}{*}{ 1JBC } & 7.19e+04 & 0.00 & 0.13 & 0.55 & 1.25 & 0.10 & 0.36 & 0.81\\
 & 7.10e+04 & 0.00 & 0.06 & 0.24 & 0.55 & 0.06 & 0.22 & 0.48 &  & 7.19e+05 & 0.00 & 0.10 & 0.39 & 0.91 & 0.07 & 0.26 & 0.58\\
 & 7.10e+05 & 0.00 & 0.05 & 0.26 & 0.46 & 0.05 & 0.20 & 0.65 &  & 7.19e+06 & 0.00 & 0.09 & 0.38 & 0.83 & 0.06 & 0.40 & 0.55\\ \hline
 \multirow{3}{*}{ 1RRO } & 1.35e+05 & 0.01 & 0.42 & 1.26 & 2.63 & 0.54 & 1.82 & 5.65 &  \multirow{3}{*}{ 1CYO } & 1.64e+05 & 0.01 & 0.31 & 1.17 & 2.20 & 0.35 & 1.21 & 2.21\\
 & 1.35e+06 & 0.00 & 0.11 & 0.32 & 0.71 & 0.13 & 0.34 & 0.70 &  & 1.64e+06 & 0.00 & 0.13 & 0.40 & 0.83 & 0.15 & 0.42 & 0.80\\
 & 1.35e+07 & 0.00 & 0.08 & 0.27 & 0.60 & 0.09 & 0.34 & 0.81 &  & 1.64e+07 & 0.00 & 0.08 & 0.30 & 0.66 & 0.09 & 0.29 & 0.62\\ \hline
 \multirow{3}{*}{ 1CTJ } & 3.49e+04 & 0.00 & 0.18 & 0.56 & 1.36 & 0.20 & 0.58 & 1.30 &  \multirow{3}{*}{ 1KNB } & 6.34e+05 & 0.02 & 0.56 & 1.68 & 3.51 & 0.72 & 2.20 & 3.82\\
 & 3.49e+05 & 0.00 & 0.11 & 0.38 & 0.83 & 0.12 & 0.41 & 0.90 &  & 6.34e+06 & 0.01 & 0.19 & 0.69 & 1.28 & 0.23 & 0.66 & 1.21\\
 & 3.49e+06 & 0.00 & 0.09 & 0.34 & 0.75 & 0.09 & 0.55 & 0.75 &  & 6.34e+07 & 0.01 & 0.10 & 0.32 & 0.70 & 0.14 & 0.32 & 0.71\\ \hline
 \multirow{3}{*}{ 1NIF } & 1.22e+06 & 0.02 & 0.54 & 1.34 & 2.99 & 0.82 & 1.86 & 2.71 &  \multirow{3}{*}{ 1RA9 } & 1.83e+06 & 0.01 & 0.58 & 1.59 & 3.35 & 0.72 & 2.06 & 3.99\\
 & 1.22e+07 & 0.01 & 0.13 & 0.37 & 0.80 & 0.14 & 0.37 & 0.74 &  & 1.83e+07 & 0.01 & 0.19 & 0.52 & 1.12 & 0.23 & 0.57 & 1.20\\
 & 1.22e+08 & 0.01 & 0.10 & 0.29 & 0.70 & 0.07 & 0.38 & 0.64 &  & 1.83e+08 & 0.00 & 0.15 & 0.40 & 0.89 & 0.67 & 0.42 & 0.93\\ \hline
 \multirow{3}{*}{ 4FGF } & 3.35e+06 & 0.01 & 0.43 & 1.47 & 3.23 & 0.56 & 2.05 & 4.10 &  \multirow{3}{*}{ 1MLA } & 9.53e+05 & 0.01 & 0.22 & 0.75 & 1.68 & 0.25 & 1.51 & 1.84\\
 & 3.35e+07 & 0.01 & 0.21 & 0.60 & 1.25 & 0.26 & 0.68 & 1.33 &  & 9.53e+06 & 0.01 & 0.13 & 0.46 & 0.97 & 0.15 & 0.51 & 0.97\\
 & 3.35e+08 & 0.01 & 0.09 & 0.34 & 0.78 & 0.10 & 0.35 & 0.79 &  & 9.53e+07 & 0.01 & 0.10 & 0.32 & 0.75 & 0.08 & 0.31 & 0.74\\ \hline
 \multirow{3}{*}{ 1AKY } & 4.08e+07 & 0.01 & 0.58 & 1.86 & 4.26 & 0.73 & 2.49 & 7.58 &  \multirow{3}{*}{ 1TTAa } & 2.94e+07 & 0.01 & 0.46 & 1.02 & 2.17 & 0.43 & 1.23 & 2.23\\
 & 4.08e+08 & 0.01 & 0.28 & 0.80 & 1.65 & 0.34 & 0.84 & 1.55 &  & 2.94e+08 & 0.01 & 0.16 & 0.62 & 1.19 & 0.17 & 0.57 & 1.20\\
 & 4.08e+09 & 0.01 & 0.17 & 0.53 & 1.16 & 0.32 & 0.57 & 1.10 &  & 2.94e+09 & 0.00 & 0.10 & 0.42 & 0.98 & 0.14 & 0.38 & 0.88\\ \hline
 \multirow{3}{*}{ 1IFC } & 1.75e+08 & 0.02 & 0.51 & 0.97 & 2.22 & 0.71 & 1.32 & 2.49 &  \multirow{3}{*}{ 2CPL } & 5.37e+07 & 0.01 & 0.29 & 0.96 & 2.25 & 0.31 & 1.08 & 2.17\\
 & 1.75e+09 & 0.01 & 0.36 & 0.69 & 1.53 & 0.45 & 0.78 & 1.64 &  & 5.37e+08 & 0.01 & 0.17 & 0.57 & 1.20 & 0.18 & 0.56 & 1.09\\
 & 1.75e+10 & 0.01 & 0.31 & 0.61 & 1.28 & 0.41 & 0.93 & 1.41 &  & 5.37e+09 & 0.01 & 0.12 & 0.39 & 0.89 & 0.15 & 0.43 & 0.87\\ \hline
 \multirow{3}{*}{ 1IGD } & 1.47e+08 & 0.01 & 0.50 & 1.33 & 2.88 & 0.52 & 1.59 & 4.74 &  \multirow{3}{*}{ 2END } & 5.78e+08 & 0.01 & 0.22 & 0.87 & 1.79 & 0.26 & 0.95 & 2.06\\
 & 1.47e+09 & 0.01 & 0.33 & 1.01 & 2.06 & 0.41 & 1.16 & 2.36 &  & 5.78e+09 & 0.01 & 0.17 & 0.62 & 1.43 & 0.17 & 0.64 & 1.40\\
 & 1.47e+10 & 0.01 & 0.26 & 0.72 & 1.58 & 0.31 & 0.79 & 1.84 &  & 5.78e+10 & 0.00 & 0.13 & 0.52 & 1.20 & 0.16 & 0.80 & 1.15\\ \hline
 \multirow{3}{*}{ 1LAM } & 7.17e+08 & 0.01 & 0.62 & 1.88 & 4.01 & 0.67 & 2.49 & 5.30 &  \multirow{3}{*}{ 1PHP } & 5.41e+09 & 0.03 & 0.97 & 2.84 & 5.34 & 1.50 & 4.03 & 7.12\\
 & 7.17e+09 & 0.01 & 0.34 & 1.08 & 2.34 & 0.42 & 1.25 & 3.15 &  & 5.41e+10 & 0.02 & 0.48 & 1.24 & 2.24 & 0.62 & 1.45 & 2.57\\
 & 7.17e+10 & 0.01 & 0.24 & 0.74 & 1.60 & 0.26 & 0.83 & 1.78 &  & 5.41e+11 & 0.02 & 0.27 & 0.70 & 1.42 & 0.33 & 0.83 & 1.59\\ \hline
 \multirow{3}{*}{ 1HFC } & 1.23e+08 & 0.02 & 0.55 & 1.99 & 4.13 & 0.32 & 1.16 & 3.66 &  \multirow{3}{*}{ 2RN2 } & 5.66e+10 & 0.16 & 7.58 & 24.45 & 56.79 & 11.16 & 33.03 & 60.45\\
 & 1.23e+09 & 0.01 & 0.33 & 1.34 & 2.80 & 0.17 & 0.62 & 1.31 &  & 5.66e+11 & 0.12 & 3.23 & 10.32 & 24.58 & 4.16 & 10.93 & 21.28\\
 & 1.23e+10 & 0.01 & 0.29 & 1.19 & 2.61 & 0.21 & 0.48 & 1.06 &  & 5.66e+12 & 0.08 & 1.61 & 5.53 & 13.04 & 2.96 & 4.52 & 7.05\\ \hline
 \multirow{3}{*}{ 1XIC } & 1.21e+10 & 0.02 & 0.55 & 1.73 & 3.68 & 0.66 & 2.08 & 4.49 &  \multirow{3}{*}{ 1SNC } & 2.65e+10 & 0.04 & 0.37 & 1.06 & 2.17 & 0.46 & 0.99 & 2.21\\
 & 1.21e+11 & 0.02 & 0.38 & 1.21 & 2.81 & 0.43 & 1.42 & 3.29 &  & 2.65e+11 & 0.04 & 0.28 & 0.83 & 1.85 & 0.34 & 0.68 & 1.45\\
 & 1.21e+12 & 0.01 & 0.34 & 1.05 & 2.41 & 0.61 & 1.24 & 2.74 &  & 2.65e+12 & 0.04 & 0.24 & 0.72 & 1.60 & 0.28 & 0.73 & 1.17\\ \hline
 \multirow{3}{*}{ 5P21 } & 4.16e+07 & 0.00 & 0.26 & 0.73 & 1.60 & 0.25 & 0.93 & 1.68 &  \multirow{3}{*}{ 1RCF } & 1.01e+10 & 0.01 & 0.24 & 0.85 & 2.08 & 0.29 & 1.02 & 2.10\\
 & 4.16e+08 & 0.00 & 0.13 & 0.57 & 1.19 & 0.14 & 0.59 & 1.27 &  & 1.01e+11 & 0.01 & 0.15 & 0.57 & 1.33 & 0.17 & 0.55 & 1.38\\
 & 4.16e+09 & 0.00 & 0.11 & 0.49 & 1.13 & 0.14 & 0.49 & 1.19 &  & 1.01e+12 & 0.01 & 0.11 & 0.44 & 1.10 & 0.12 & 0.61 & 0.97\\ \hline
 \multirow{3}{*}{ 1FNC } & 2.18e+10 & 0.02 & 0.57 & 1.44 & 2.83 & 0.76 & 1.59 & 2.86 &  \multirow{3}{*}{ 3CHY } & 4.09e+11 & 0.02 & 1.33 & 3.23 & 6.94 & 1.67 & 6.68 & 7.36\\
 & 2.18e+11 & 0.02 & 0.32 & 0.86 & 1.83 & 0.41 & 0.75 & 1.91 &  & 4.09e+12 & 0.01 & 0.63 & 1.48 & 3.22 & 0.81 & 1.82 & 3.27\\
 & 2.18e+12 & 0.02 & 0.23 & 0.65 & 1.47 & 0.31 & 0.56 & 1.22 &  & 4.09e+13 & 0.01 & 0.41 & 1.07 & 2.41 & 0.50 & 1.87 & 2.44\\ \hline
 \multirow{3}{*}{ 1CKAa } & 6.73e+11 & 0.10 & 2.76 & 4.30 & 8.01 & 4.17 & 6.41 & 10.21 &  \multirow{3}{*}{ 2MHR } & 7.55e+13 & 0.17 & 9.32 & 32.85 & 72.58 & 14.25 & 50.86 & 104.34\\
 & 6.73e+12 & 0.07 & 1.69 & 2.46 & 5.06 & 2.49 & 3.18 & 6.15 &  & 7.55e+14 & 0.10 & 5.73 & 19.47 & 43.00 & 8.79 & 30.32 & 57.90\\
 & 6.73e+13 & 0.06 & 1.22 & 1.54 & 2.98 & 3.02 & 2.15 & 3.54 &  & 7.55e+15 & 0.07 & 3.79 & 11.28 & 24.33 & 5.29 & 22.53 & 32.66\\ \hline
 \multirow{3}{*}{ 2PHY } & 4.41e+13 & 0.06 & 2.82 & 7.95 & 12.28 & 4.16 & 10.85 & 18.18 &  \multirow{3}{*}{ 1DAD } & 3.14e+11 & 0.01 & 0.38 & 1.47 & 2.77 & 0.46 & 1.75 & 3.34\\
 & 4.41e+14 & 0.04 & 1.80 & 4.40 & 6.49 & 2.64 & 6.19 & 8.76 &  & 3.14e+12 & 0.01 & 0.24 & 0.86 & 1.90 & 0.29 & 0.92 & 1.91\\
 & 4.41e+15 & 0.03 & 1.33 & 3.78 & 5.02 & 2.70 & 4.81 & 6.75 &  & 3.14e+13 & 0.01 & 0.20 & 0.66 & 1.87 & 0.24 & 0.64 & 1.42\\ \hline
 \multirow{3}{*}{ 1PHB } & 1.93e+14 & 0.07 & 3.56 & 10.98 & 23.92 & 5.36 & 15.84 & 32.95 &  \multirow{3}{*}{ 1WHI } & 2.07e+13 & 0.03 & 0.34 & 1.29 & 2.71 & 0.42 & 1.71 & 3.20\\
 & 1.93e+15 & 0.05 & 2.31 & 7.02 & 14.15 & 3.18 & 8.93 & 19.65 &  & 2.07e+14 & 0.03 & 0.23 & 0.94 & 1.94 & 0.28 & 1.08 & 2.29\\
 & 1.93e+16 & 0.04 & 1.75 & 4.87 & 10.25 & 2.31 & 13.11 & 14.01 &  & 2.07e+15 & 0.02 & 0.18 & 0.74 & 1.63 & 0.33 & 0.78 & 1.73\\ \hline
 \multirow{3}{*}{ 1CEM } & 3.05e+13 & 0.02 & 0.37 & 1.24 & 2.74 & 0.44 & 1.65 & 5.54 &  \multirow{3}{*}{ 1XYZa } & 9.34e+15 & 0.23 & 4.26 & 12.23 & 21.31 & 6.51 & 12.36 & 23.80\\
 & 3.05e+14 & 0.02 & 0.28 & 1.05 & 2.28 & 0.34 & 1.15 & 2.51 &  & 9.34e+16 & 0.19 & 2.80 & 7.02 & 12.77 & 4.02 & 6.38 & 10.55\\
 & 3.05e+15 & 0.02 & 0.23 & 0.83 & 1.92 & 0.27 & 0.86 & 2.66 &  & 9.34e+17 & 0.17 & 2.24 & 5.78 & 10.13 & 3.64 & 4.54 & 6.74\\ \hline
\end{tabular}
\end{tiny}
\end{table*}

\begin{table*}[tb]
\caption{Running times in seconds for ILP Solutions for 38 Library Design Problems.  Jobs that took more
than 60000 seconds were killed before they completed, and so the running times reported for these jobs represent
a lower bound on how long those jobs would have taken to complete. The 1PHB running times for the jobs that could
not be run are reported with a dash. Jobs that exited with an assertion failure are indicated with an asterix;
the shortest job that failed ran for 8 hours first.
}\label{tab:prob38ilpruntime}
\begin{tiny}
\begin{tabular}{ r  r @{\hskip 0.2in } r @{\hskip 0.2in } r r r @{\hskip 0.2in } r r r | r   r @{\hskip 0.2in } r @{\hskip 0.2in } r r r @{\hskip 0.2in } r r r }
 PDB      & div. limit & 1 DC & \multicolumn{ 3 }{c}{ 2 DCs } &  \multicolumn{ 3 }{c|}{ 3 DCs } &   PDB      & div. limit & 1 DC & \multicolumn{ 3 }{c}{ 2 DCs } &  \multicolumn{ 3 }{c}{ 3 DCs }  \\
 \#primers &            & 1            & 10     & 20       & 30                 &  10         &      20              & 30  &   \#primers &            & 1            & 10     & 20       & 30                 &  10         &      20              & 30  \\ \hline
1BKF & 2.88e+02 & 0 & 0 & 0 & 0 & 0 & 0 & 0  & 2BOPa & 1.43e+03 & 0 & 0 & 0 & 0 & 2 & 0 & 0 \\
1AMM & 3.60e+02 & 0 & 0 & 0 & 0 & 0 & 0 & 0  & 3LZM & 4.91e+04 & 0 & 0 & 0 & 0 & 33 & 2 & 1 \\
1PLC & 7.10e+04 & 0 & 0 & 0 & 0 & 22 & 2 & 0  & 1JBC & 7.19e+05 & 0 & 1 & 0 & 0 & 12 & 3 & 0 \\
1RRO & 1.35e+06 & 0 & 28 & 2 & 2 & 19233 & 626 & 122  & 1CYO & 1.64e+06 & 0 & 120 & 7 & 6 & 48024 & 1586 & 676 \\
1CTJ & 3.49e+05 & 0 & 6 & 2 & 2 & 54880 & 5628 & 2667  & 1KNB & 6.34e+06 & 0 & 32 & 6 & 6 & 60000 & 60000 & 60000 \\
1NIF & 1.22e+07 & 0 & 12 & 2 & 0 & 13759 & 41 & 3  & 1RA9 & 1.83e+07 & 0 & 2311 & 65 & 52 & 60000 & 60000 & *30440 \\
4FGF & 3.35e+07 & 0 & 98 & 16 & 24 & 60000 & 60000 & 60000  & 1MLA & 9.53e+06 & 0 & 265 & 5 & 0 & 60000 & 1868 & 112 \\
1AKY & 4.08e+08 & 0 & 60000 & 5354 & 5504 & 60000 & 60000 & 60000  & 1TTAa & 2.94e+08 & 0 & 267 & 5 & 6 & 60000 & 60000 & 32343 \\
1IFC & 1.75e+09 & 0 & 129 & 5 & 1 & 60000 & 60000 & 8853  & 2CPL & 5.37e+08 & 0 & 406 & 10 & 2 & 60000 & 739 & 72 \\
1IGD & 1.47e+09 & 0 & 60000 & 60000 & 60000 & 60000 & 60000 & 60000  & 2END & 5.78e+09 & 0 & 1196 & 820 & 678 & 60000 & 60000 & 60000 \\
1LAM & 7.17e+09 & 0 & 60000 & 60000 & 60000 & 60000 & 60000 & 60000  & 1PHP & 5.41e+10 & 0 & 60000 & 7261 & 502 & 60000 & 60000 & 60000 \\
1HFC & 1.23e+09 & 0 & 99 & 25 & 9 & *55109 & 60000 & 60000  & 2RN2 & 5.66e+11 & 0 & 60000 & 60000 & 60000 & 60000 & 60000 & 60000 \\
1XIC & 1.21e+11 & 0 & 60000 & 60000 & 60000 & 60000 & 60000 & 60000  & 1SNC & 2.65e+11 & 0 & 13681 & 34 & 16 & 60000 & 60000 & 21730 \\
5P21 & 4.16e+08 & 0 & 97 & 7 & 0 & *36467 & 60000 & 1376  & 1RCF & 1.01e+11 & 0 & 2190 & 44 & 4 & 60000 & 60000 & 60000 \\
1FNC & 2.18e+11 & 0 & 60000 & 256 & 22 & 60000 & 60000 & 27801  & 3CHY & 4.09e+12 & 0 & 60000 & 60000 & 60000 & 60000 & 60000 & 60000 \\
1CKAa & 6.73e+12 & 0 & 60000 & 60000 & *46226 & 60000 & 60000 & 60000  & 2MHR & 7.55e+14 & 0 & 60000 & 60000 & 60000 & 60000 & 60000 & 60000 \\
2PHY & 4.41e+14 & 0 & 60000 & 60000 & 60000 & 60000 & 60000 & 60000  & 1DAD & 3.14e+12 & 0 & 60000 & 495 & 98 & 60000 & 60000 & 60000 \\
1PHB & 1.93e+15 & 0 & 60000 & 60000 & 60000 & - & - & -  & 1WHI & 2.07e+14 & 0 & 60000 & 974 & 512 & 60000 & 60000 & 60000 \\
1CEM & 3.05e+14 & 0 & 60000 & 60000 & 15474 & 60000 & 60000 & 60000  & 1XYZa & 9.34e+16 & 0 & 60000 & 60000 & *46180 & 60000 & 60000 & 60000 \\
\end{tabular}
\end{tiny}
\end{table*}


To expand our set of library design problems, we selected a subset of residues from 38 PDBs~\cite{fengdokh2006},
ran fixed-backbone redesign 1000 times using Rosetta, and counted the number of times each amino acid appeared
at each of the design positions. For each design problem, we calculated the amino-acid diversity as the product
of the number of amino-acids with non-zero counts, and then tested each design problem while varying the limit on the library
size (at 10\%, 100\% and 1000\% of the amino acid diversity), the limit on the number of primers (10, 20, and 30), and the
number of degenerate codons per position (1, 2, or 3).  When using multiple degenerate codons per position, we artificially declared
primer boundaries at every 20 residues.  We forbade the stop codon in these library design jobs.

Table \ref{tab:prob38defs} gives the residues involved in the 38 design problems.  The errors and running times are
given in Tables \ref{tab:prob38swiftliberror} and \ref{tab:prob38swiftlibruntime}; the running times represent only the
dynamic programming portion of the running time, the running time for the initial enumeration of degenerate
codon combinations is not included.  Running time was measured on a dual-CPU, 10-core per CPU, 2.5GHz Xeon E5-2670
machine with 54 GB of RAM running Ubuntu 14.04.

The median running time was 0.61 seconds for the entire set of 798 design problems; the longest running
time was 104 seconds.  Figure \ref{fig:primers_error_runtime} shows that the observed running time scales
quadratically in an output-sensitive fashion with the error and that running time increases with the limit on
the number of primers.

Increasing the number of degenerate codons from two to three had a relatively minor
change in the error; the mean reduction in error was 22\% (median = 6\%, $\sigma = 31\%$).  Increasing the primer limit from 10 to 30 had a larger reduction in
error of 49\% (median = 49\%, $\sigma = 27\%$).  The greatest improvement came from going from a single degenerate codon per position to multiple degenerate codons
per position, with a 75\%  (median = 75\%, $\sigma = 14\%$) reduction in error when switching to 2 degenerate codons per position and a limit of
10 primers total, and an 84\% (median = 86\%, $\sigma = 12\%$) reduction in error when switching to 2 degenerate codons per position and
a limit of 30 primers total.  Surprisingly, the use of multiple degenerate codons per position makes
increasing the library size more effective: a 10 fold increase in the library size when using 2 or 3 degenerate codons per
position reduces the error by 55\% (median = 50\%, $\sigma = 26\%$) and 60\% (median = 61\%, $\sigma = 26\%$); however, the same
increase in size when using a single degenerate codon per position results in only a 23\% (median = 16\%, $\sigma = 20\%$) reduction in error.

The library design problems where the diversity limits were set as 100\% of the amino-acid diversities were given to the
GLPK ILP solver.  The running times for these jobs are reported in Table \ref{tab:prob38ilpruntime}; specifically, only
the running time for the solver is reported, the running time of the python script used to enumerate the degenerate
codon combinations and to create the input file for the solver is not reported.  
Several of the ILP jobs did not run correctly.  None of the 1PHB library design jobs with 3 degenerate codons per position could be run. 
This protein had a single stretch with 12 designable positions, requiring $3^{12}=531,441$ binary variables to count the number of primers used
for that stretch.  The python script to generate the ILP input file for these jobs created a 72GB input file in free MPS format (using
140 GB of memory to do so).  The GLPK solver, however, exited with the error message ``too many rows'' when it tried to read
in this file. Additionally, several library design jobs failed with the assertion error (``piv1 != 0.0''); these jobs, identified by
their PDBid, the number of DCs per position, and the primer limit, were (5P21,3,10), (1XYZa,2,30), (1HFC,3,10), (1CKAa,2,30), and (1RA9,3,30).

The ILP jobs with a single degenerate codon per position all finished in under half a second.  None the less, DP was faster than ILP
for 29 of the 38 test cases with a median speedup of 2.0x. The use of multiple degenerate codons per position caused the ILP running
times to increase dramatically. If it had not already finished, we stopped the solver after 1000 minutes. Of the 220 jobs using multiple
degenerate codons that could be run, 107 (49\%) did not complete in 1000 minutes. We have reported the running time for these jobs
in Table \ref{tab:prob38ilpruntime} as 1000 minutes (60,000 seconds), though this represents only a lower bound on their running time. 
SwiftLib outperformed ILP in 194 of the 220 jobs in which multiple degenerate codons were considered and which could be run by the
GLPK solver. For these 220 jobs, the median speedup for DP over ILP was 5752.

%\bibliography{/Users/andrew/Documents/Bibliography/Bibliography.bib}
\bibliography{supplemental_materials.bbl}
\bibliographystyle{splncs}

\end{document}
