# Supplementary material for: SwiftLib: rapid degenerate-codon-library optimization through dynamic programming
Source: Nucleic Acids Res. 2014 Dec 24;43(5):e34. doi: 10.1093/nar/gku1323 (PMC4357694; doi:10.1093/nar/gku1323)
Supplement: SUPPLEMENTARY DATA [file supp_gku1323_gku1323_supp.zip › swiftlib_09.bbl]

\begin{thebibliography}{10}

\bibitem{voigt2002protein}
Voigt, C.A., Martinez, C., Wang, Z.G., Mayo, S.L., Arnold, F.H.:
\newblock Protein building blocks preserved by recombination.
\newblock Nature Structural \& Molecular Biology \textbf{9} (2002)  553--558

\bibitem{saraf2004famclash}
Saraf, M.C., Horswill, A.R., Benkovic, S.J., Maranas, C.D.:
\newblock Famclash: a method for ranking the activity of engineered enzymes.
\newblock Proceedings of the National Academy of Sciences \textbf{101} (2004)
  4142--4147

\bibitem{zheng2007algorithms}
Zheng, W., Ye, X., Friedman, A.M., Bailey-Kellogg, C.:
\newblock Algorithms for selecting breakpoint locations to optimize diversity
  in protein engineering by site-directed protein recombination.
\newblock In: Proc. CSB. Volume~6. (2007)  31--40

\bibitem{waldo2003improving}
Waldo, G.S.:
\newblock Improving protein folding efficiency by directed evolution using the
  gfp folding reporter.
\newblock In: Directed Enzyme Evolution.
\newblock Springer (2003)  343--359

\bibitem{gerth2004second}
Gerth, M.L., Patrick, W.M., Lutz, S.:
\newblock A second-generation system for unbiased reading frame selection.
\newblock Protein Engineering Design and Selection \textbf{17} (2004)  595--602

\bibitem{gupta2008directed}
Gupta, R.D., Tawfik, D.S.:
\newblock Directed enzyme evolution via small and effective neutral drift
  libraries.
\newblock Nature methods \textbf{5} (2008)  939--942

\bibitem{fellouse2004synthetic}
Fellouse, F.A., Wiesmann, C., Sidhu, S.S.:
\newblock Synthetic antibodies from a four-amino-acid code: a dominant role for
  tyrosine in antigen recognition.
\newblock Proceedings of the National Academy of Sciences of the United States
  of America \textbf{101} (2004)  12467--12472

\bibitem{koide2007high}
Koide, A., Gilbreth, R.N., Esaki, K., Tereshko, V., Koide, S.:
\newblock High-affinity single-domain binding proteins with a binary-code
  interface.
\newblock Proceedings of the National Academy of Sciences \textbf{104} (2007)
  6632--6637

\bibitem{reetz2008addressing}
Reetz, M.T., Kahakeaw, D., Lohmer, R.:
\newblock Addressing the numbers problem in directed evolution.
\newblock ChemBioChem \textbf{9} (2008)  1797--1804

\bibitem{kille2012reducing}
Kille, S., Acevedo-Rocha, C.G., Parra, L.P., Zhang, Z.G., Opperman, D.J.,
  Reetz, M.T., Acevedo, J.P.:
\newblock Reducing codon redundancy and screening effort of combinatorial
  protein libraries created by saturation mutagenesis.
\newblock ACS synthetic biology \textbf{2} (2012)  83--92

\bibitem{tang2012}
Tang, L., Gao, H., Zhu, X., Wang, X., Zhou, M., Jiang, R.:
\newblock Construction of "small-intelligent" focused mutagenesis libraries
  using well-designed combinatorial degenerate primers.
\newblock BioTechniques \textbf{52} (2012)  149--158

\bibitem{reetz2008greatly}
Reetz, M.T., Wu, S.:
\newblock Greatly reduced amino acid alphabets in directed evolution: making
  the right choice for saturation mutagenesis at homologous enzyme positions.
\newblock Chemical Communications (2008)  5499--5501

\bibitem{hayes2002combining}
Hayes, R.J., Bentzien, J., Ary, M.L., Hwang, M.Y., Jacinto, J.M., Vielmetter,
  J., Kundu, A., Dahiyat, B.I.:
\newblock Combining computational and experimental screening for rapid
  optimization of protein properties.
\newblock Proceedings of the National Academy of Sciences \textbf{99} (2002)
  15926--15931

\bibitem{arkin1992optimizing}
Arkin, A.P., Youvan, D.C.:
\newblock Optimizing nucleotide mixtures to encode specific subsets of amino
  acids for semi-random mutagenesis.
\newblock Nature Biotechnology \textbf{10} (1992)  297--300

\bibitem{labean1993design}
Labean, T.H., Kauffman, S.A.:
\newblock Design of synthetic gene libraries encoding random sequence proteins
  with desired ensemble characteristics.
\newblock Protein Science \textbf{2} (1993)  1249--1254

\bibitem{jensen1998scoring}
Jensen, L.J., Andersen, K.V., Svendsen, A., Kretzschmar, T.:
\newblock Scoring functions for computational algorithms applicable to the
  design of spiked oligonucleotides.
\newblock Nucleic acids research \textbf{26} (1998)  697--702

\bibitem{wolf1999combinatorial}
Wolf, E., Kim, P.S.:
\newblock Combinatorial codons: a computer program to approximate amino acid
  probabilities with biased nucleotide usage.
\newblock Protein science \textbf{8} (1999)  680--688

\bibitem{wang2002designing}
Wang, W., Saven, J.G.:
\newblock Designing gene libraries from protein profiles for combinatorial
  protein experiments.
\newblock Nucleic acids research \textbf{30} (2002)  e120--e120

\bibitem{craig2010optimizing}
Craig, R.A., Lu, J., Luo, J., Shi, L., Liao, L.:
\newblock Optimizing nucleotide sequence ensembles for combinatorial protein
  libraries using a genetic algorithm.
\newblock Nucleic acids research \textbf{38} (2010)  e10--e10

\bibitem{nov2013optimal}
Nov, Y., Segev, D.:
\newblock Optimal codon randomization via mathematical programming.
\newblock Journal of Theoretical Biology (2013)

\bibitem{patrick2003user}
Patrick, W.M., Firth, A.E., Blackburn, J.M.:
\newblock User-friendly algorithms for estimating completeness and diversity in
  randomized protein-encoding libraries.
\newblock Protein engineering \textbf{16} (2003)  451--457

\bibitem{firth2008glue}
Firth, A.E., Patrick, W.M.:
\newblock {GLUE-IT} and {PEDEL-AA}: new programmes for analyzing protein
  diversity in randomized libraries.
\newblock Nucleic acids research \textbf{36} (2008)  W281--W285

\bibitem{mena2005automated}
Mena, M.A., Daugherty, P.S.:
\newblock Automated design of degenerate codon libraries.
\newblock Protein Engineering Design and Selection \textbf{18} (2005)  559--561

\bibitem{treynor2007computationally}
Treynor, T.P., Vizcarra, C.L., Nedelcu, D., Mayo, S.L.:
\newblock Computationally designed libraries of fluorescent proteins evaluated
  by preservation and diversity of function.
\newblock Proceedings of the National Academy of Sciences \textbf{104} (2007)
  48--53

\bibitem{ponder87}
Ponder, J.W., Richards, F.:
\newblock Tertiary templates for proteins. {U}se of packing criteria in the
  enumeration of allowed sequences for different structural classes.
\newblock Journal of Molecular Biology \textbf{193} (1987)  775--791

\bibitem{allen2010experimental}
Allen, B.D., Nisthal, A., Mayo, S.L.:
\newblock Experimental library screening demonstrates the successful
  application of computational protein design to large structural ensembles.
\newblock Proceedings of the National Academy of Sciences \textbf{107} (2010)
  19838--19843

\bibitem{parker2011optimization}
Parker, A.S., Griswold, K.E., Bailey-Kellogg, C.:
\newblock Optimization of combinatorial mutagenesis.
\newblock Journal of Computational Biology \textbf{18} (2011)  1743--1756

\bibitem{chen2012structure}
Chen, T.S., Palacios, H., Keating, A.E.:
\newblock Structure based re-design of the binding specificity of
  anti-apoptotic {B}cl-x{L}.
\newblock Journal of molecular biology (2012)

\bibitem{kuhlman2000}
Kuhlman, B., Baker, D.:
\newblock Native protein sequences are close to optimal for their structures.
\newblock Proceedings of the National Academy of Sciences, USA \textbf{97}
  (2000)  10383--8

\bibitem{das2008}
Das, R., Baker, D.:
\newblock Macromolecular modeling with rosetta.
\newblock Annual Review of Biochemistry \textbf{77} (2008)  363--382

\bibitem{leaver2011rosetta3}
Leaver-Fay, A., Tyka, M., Lewis, S.M., Lange, O.F., Thompson, J., Jacak, R.,
  Kaufman, K., Renfrew, P.D., Smith, C.A., Sheffler, W.,  et~al.:
\newblock {ROSETTA3}: an object-oriented software suite for the simulation and
  design of macromolecules.
\newblock Methods Enzymol \textbf{487} (2011)  545--574

\bibitem{bellman57}
Bellman, R.:
\newblock Dynamic Programming.
\newblock Princeton University Press, Princeton, NJ (1957)

\bibitem{herman2007incorporating}
Herman, A., Tawfik, D.S.:
\newblock Incorporating synthetic oligonucleotides via gene reassembly
  ({ISOR}): a versatile tool for generating targeted libraries.
\newblock Protein Engineering Design and Selection \textbf{20} (2007)  219--226

\bibitem{karp1972}
Karp, R.:
\newblock Reducibility among combinatorial problems.
\newblock In Miller, R., Thatcher, J., eds.: Complexity of Computer
  Computations.
\newblock Plenum Press (1972)  85--103

\bibitem{mena2006blue}
Mena, M.A., Treynor, T.P., Mayo, S.L., Daugherty, P.S.:
\newblock Blue fluorescent proteins with enhanced brightness and photostability
  from a structurally targeted library.
\newblock Nature biotechnology \textbf{24} (2006)  1569--1571

\bibitem{guntas2010engineering}
Guntas, G., Purbeck, C., Kuhlman, B.:
\newblock Engineering a protein--protein interface using a computationally
  designed library.
\newblock Proceedings of the National Academy of Sciences \textbf{107} (2010)
  19296--19301

\bibitem{chica2010generation}
Chica, R.A., Moore, M.M., Allen, B.D., Mayo, S.L.:
\newblock Generation of longer emission wavelength red fluorescent proteins
  using computationally designed libraries.
\newblock Proceedings of the National Academy of Sciences \textbf{107} (2010)
  20257--20262

\bibitem{lippow2010engineering}
Lippow, S.M., Moon, T.S., Basu, S., Yoon, S.H., Li, X., Chapman, B.A., Robison,
  K., Lipov{\v{s}}ek, D., Prather, K.L.:
\newblock Engineering enzyme specificity using computational design of a
  defined-sequence library.
\newblock Chemistry \& biology \textbf{17} (2010)  1306--1315

\bibitem{khersonsky2010evolutionary}
Khersonsky, O., R{\"o}thlisberger, D., Dym, O., Albeck, S., Jackson, C.J.,
  Baker, D., Tawfik, D.S.:
\newblock Evolutionary optimization of computationally designed enzymes: Kemp
  eliminases of the {KE07} series.
\newblock Journal of molecular biology \textbf{396} (2010)  1025--1042

\bibitem{sarel_sci_2011}
Fleishman, S.J., Whitehead, T.A., Ekiert, D.C., Dreyfus, C., Corn, J.E.,
  Strauch, E.M., Wilson, I.A., Baker, D.:
\newblock Computational design of proteins targeting the conserved stem region
  of influenza hemagglutinin.
\newblock Science \textbf{332} (2011)  816--821

\bibitem{khersonsky2011optimization}
Khersonsky, O., R{\"o}thlisberger, D., Wollacott, A.M., Murphy, P., Dym, O.,
  Albeck, S., Kiss, G., Houk, K., Baker, D., Tawfik, D.S.:
\newblock Optimization of the {\em in-silico}-designed kemp eliminase {KE70} by
  computational design and directed evolution.
\newblock Journal of molecular biology \textbf{407} (2011)  391--412

\bibitem{azoitei2011computation}
Azoitei, M.L., Correia, B.E., Ban, Y.E.A., Carrico, C., Kalyuzhniy, O., Chen,
  L., Schroeter, A., Huang, P.S., McLellan, J.S., Kwong, P.D.,  et~al.:
\newblock Computation-guided backbone grafting of a discontinuous motif onto a
  protein scaffold.
\newblock Science \textbf{334} (2011)  373--376

\bibitem{khersonsky2012bridging}
Khersonsky, O., Kiss, G., R{\"o}thlisberger, D., Dym, O., Albeck, S., Houk,
  K.N., Baker, D., Tawfik, D.S.:
\newblock Bridging the gaps in design methodologies by evolutionary
  optimization of the stability and proficiency of designed kemp eliminase
  ke59.
\newblock Proceedings of the National Academy of Sciences \textbf{109} (2012)
  10358--10363

\bibitem{whitehead2012optimization}
Whitehead, T.A., Chevalier, A., Song, Y., Dreyfus, C., Fleishman, S.J.,
  De~Mattos, C., Myers, C.A., Kamisetty, H., Blair, P., Wilson, I.A.,  et~al.:
\newblock Optimization of affinity, specificity and function of designed
  influenza inhibitors using deep sequencing.
\newblock Nature biotechnology \textbf{30} (2012)  543--548

\bibitem{dutta2013peptide}
Dutta, S., Chen, T.S., Keating, A.E.:
\newblock Peptide ligands for pro-survival protein bfl-1 from computationally
  guided library screening.
\newblock ACS chemical biology \textbf{8} (2013)  778--788

\bibitem{blomberg2013precision}
Blomberg, R., Kries, H., Pinkas, D.M., Mittl, P.R., Gr{\"u}tter, M.G., Privett,
  H.K., Mayo, S.L., Hilvert, D.:
\newblock Precision is essential for efficient catalysis in an evolved kemp
  eliminase.
\newblock Nature (2013)

\end{thebibliography}
