# Supplementary material for: SwiftLib: rapid degenerate-codon-library optimization through dynamic programming
Source: Nucleic Acids Res. 2014 Dec 24;43(5):e34. doi: 10.1093/nar/gku1323 (PMC4357694; doi:10.1093/nar/gku1323)
Supplement: SUPPLEMENTARY DATA [file supp_gku1323_gku1323_supp.zip › swiftlib_09.tex]

\documentclass[a4,center,fleqn]{NAR}

\usepackage{mathtools}
%\usepackage{graphicx}
%\usepackage{amsmath}
%\usepackage{amssymb}
%\usepackage{llncsdoc}
\usepackage{multirow}
\usepackage{hyperref}

\DeclareMathOperator*{\argmin}{arg\,min}

% Enter dates of publication                                                                                                                                 
\copyrightyear{2014}
\pubdate{28 May 2014}
\pubyear{2014}
\jvolume{43}
\jissue{1}

%\articlesubtype{This is the article type (optional)}                                                                                                        

\begin{document}

\title{SwiftLib: Rapid Degenerate-Codon-Library Optimization through Dynamic Programming}

\author{%                                                                                                                                                    
Timothy M. Jacobs\,$^1$,
Hayretin Yumerefendi\,$^1$,
Brian Kuhlman$^{1,2}$,
and Andrew Leaver-Fay\,$^{1}$\footnote{To whom correspondence should be addressed. Email: leaverfa@email.unc.edu},
}

\address{%                                                                                                                                                   
$^{1}$Department of Biochemistry,
University of North Carolina at Chapel Hill,
Chapel Hill, NC USA
$^2$Lineberger Comprehensive Cancer Center,
University of North Carolina at Chapel Hill,
Chapel Hill, North Carolina, USA}

% Affiliation must include:                                                                                                                                  
% Department name, institution name, full road and district address,                                                                                         
% state, Zip or postal code, country                                                                                                                         

\history{%                                                                                                                                                   
Received May 28, 2014;
Revised May 29, 2014;
Accepted May 30, 2014}

%\documentclass{llncs}

\maketitle

\begin{abstract}  
Degenerate codon libraries efficiently address the experimental library-size limitations of directed evolution by focusing diversity toward
the positions and toward the amino acids that are most likely to generate hits; however, manually constructing degenerate codon libraries
is challenging, error prone, and time consuming.  This paper provides a dynamic programming solution to the task of finding the best
degenerate codons while keeping the size of the library beneath some given limit, improving on the existing integer-linear programming
formulation.  It then extends the algorithm to consider multiple degenerate codons at each position, a heretofore unsolved problem, while
adhering to a constraint on the number of primers needed to synthesize the library. In the two library-design problems examined here,
the use of multiple degenerate codons produces libraries that very nearly cover the set of desired amino acids while still staying within
the experimental size limits. Surprisingly, the algorithm is able to find near-perfect libraries where the ratio of amino-acid sequences to
nucleic-acid sequences approaches 1; it effectively side-steps the degeneracy of the genetic code.  Our algorithm is freely available
through our web server and solves most design problems in about a second.
\end{abstract}


%  Introduction:
\section{Introduction}

{\em In vitro}\ evolution couples genetic diversity generation with either a screen or a selection to identify proteins with
some desired phenotype. Although creating highly diverse DNA libraries is trivial, the efficient isolation of the
sought-after phenotype presents a bottleneck, limiting the number of DNA sequences that can be tested. 
Techniques for selecting crossover loci in gene shuffling~\cite{voigt2002protein,saraf2004famclash,zheng2007algorithms}, for
open-reading-frame selection~\cite{waldo2003improving,gerth2004second}, for screening neutral drift libraries~\cite{gupta2008directed}, and 
for screening restricted-alphabet libraries~\cite{fellouse2004synthetic,koide2007high,reetz2008addressing} all aim to distill 
sequence space to a manageable size while maximizing the likelihood that the remaining sequences will yield the
desired phenotype.

Degenerate codon (DC) libraries are attractive in that they
focus diversity to regions the library designer thinks will be most productive,
they can be molded to include as much or as little diversity at particular positions as is necessary,
and they are relatively inexpensive to make.  Unfortunately, canonical ``NNN'' diversification (N = A, C, G, or T)
can be used at only a small number of positions before exceeding the experimental size limits.  Take for example
the $10^7$ diversity limit imposed by yeast surface display, a rather middle-of-the road limit;  larger than the $10^3$ limit
for 96-well format screening, and smaller than the $10^{13}$ limit for mRNA display.  NNN diversification would
exceed a $10^7$ diversity limit if used at a mere four positions. NNN is particularly inefficient since it commits 64
DNA sequences to produce only 20 distinct
amino acid (AA) sequences.  ``NNK'' (K = G or T) is better, since it uses only 32 DNA sequences for
the same 20 AAs.  There are more tricks to increase the AA:DNA ratio:  the ``22c trick''~\cite{kille2012reducing}
uses three separate DCs to get all 20 AAs
from only 22 DNA sequences, and the ``small intelligent libraries'' technique~\cite{tang2012} uses four DCs
to get all 20 AAs for exactly 20 DNA sequences.  Still, using 20 DNA sequences allows full randomization at only
five positions before bumping into a $10^7$ diversity limit.  To randomize more positions requires
limiting the AA diversity.  The NDT degenerate codon (D=A, G, or T), which codes for 12 AAs using 12 DNA sequences has been suggested
as one way to reduce the AA diversity~\cite{reetz2008addressing}.  Multiple-sequence alignments~\cite{reetz2008greatly} or
computational protein design~\cite{hayes2002combining} have also been used to suggest which AAs might be worth considering at each
position.  However, having a set of candidate AAs at each position leaves the library designer with deciding which DCs to
use so that diversity is spread out most productively while adhering to the diversity limit. This paper presents an
efficient algorithm for making this decision.

% Not only is the manual design of degenerate codon libraries challenging, it is highly error prone.  ?include?

% **************************************************************
% Keep this command to avoid text of first page running into the
% first page footnotes
\enlargethispage{-65.1pt}

Early work in automating DC optimization mostly focused on matching some target AA distribution
by creating ``spiked'' DCs, where the nucleotide ratios are not
uniform~\cite{arkin1992optimizing,labean1993design,jensen1998scoring,wolf1999combinatorial,wang2002designing,craig2010optimizing,nov2013optimal}.
These efforts focused on single positions at a time and made no attempt at trading off
between positions.  Firth, Patrick, and Blackburn created and still host a web server for selecting
DCs for a given set of amino acids~\cite{patrick2003user,firth2008glue} which is
a significant boon to anyone looking to partially automate the process of designing a DC library.

Mena and Daugherty introduced {\em LibDesign}, the first algorithm we are aware of for whole library optimization~\cite{mena2005automated}.
It takes as input a set of sequences for the positions to be randomized, taken either from protein design trajectories
or from multiple sequence alignments, and tallies the AA frequencies at each
position.  Starting with the $(2^4-1)^3 = 3375$ possible DCs ($2^4$ representing the
number of bit strings of length 4 to give all combinations of A, C, G, and T; the $-1$ to throw out the bit
string where all four nucleotides are absent), LibDesign chooses small subsets (6 or 7 DCs) for each
position by choosing first the smallest DC that gives the most commonly observed
AA (really, just a single codon), then the smallest DC that gives the two most commonly observed AAs, and so on, until it has
a DC that covers all the observed AAs. It then uses brute-force enumeration of all codons in the
subsets, looking for combinations with high scores (more on this score later) and that stay
below a specified diversity limit.

Treynor {\em et al.}~\cite{treynor2007computationally}\ introduced a technique for building DC libraries while considering
energies computed by protein design software, treating the library optimization problem (``what DC should be assigned to each
position?'') as a variant of the rotamer optimization problem (``what rotamer should be assigned to each position?'') and
using previously developed dead-end elimination theorems to solve it.  (Briefly, rotamers, or rotational isomers, represent discrete
side-chain conformations that differ from each other only in their dihedral angles~\cite{ponder87}.) Instead of looking at rotamer-pair energies, their 
optimization algorithm looks at the average AA pair energies for a given pair of DCs; each AA pair energy is
taken simply as the rotamer interaction energy between the two rotamers that interact most favorably with the template structure (and sequence).
One obvious drawback of this technique is that it does not consider how the rotamers of two AAs might relax in each other's presence.
It also lacks a way to limit the size of the resulting library, and must be run repeatedly (requiring the user to exclude AAs that might be responsible for 
producing too much diversity) until a library of the right size is produced.
%It was successfully employed, however, to generate an improved blue-florescent protein, Azurite, with a higher quantum yeild~\cite{mena2006blue}.

Allen {\em et al.}~\cite{allen2010experimental}\ followed with another library design technique, CLEARSS. 
It begins by computing for every position and for every AA-subset size the optimal AA subset as defined by
an input set of scored sequences ({\em e.g.}\ the 1000 lowest-energy sequences that emerged from a set of protein design trajectories).
It then enumerates all assignments of per-position sizes so that the product
of those sizes is within a user-specified size range and picks the best assignment.   The
algorithm's reliance on brute-force enumeration means that it is quite slow.  It can be made to run quickly when the number
of AAs at each position is either very low or very high so that there is little to enumerate, but it is much slower when
an intermediate number of AAs is used.  Curiously, the authors designed their algorithm to enumerate based
on the number of AA sequences instead of the number of DNA sequences, which represents the actual experimental
constraint.  They also incorrectly assert that the optimal set of AAs for a particular position will be no larger than the one
that contains all of the AAs that appear in the input designs; this would not be the case should a DC pull in
AAs in addition to the desired ones, as DCs frequently do.  Based on this assertion, CLEARSS restricts the number of AA subsets
it examines and as a result may miss the optimal DC choice in spite of the fact that it uses brute force enumeration.

Parker {\em et al.}~\cite{parker2011optimization} introduced both a dynamic programming (DP) solution and an integer-linear programming (ILP)
solution to solve a DC library optimization problem where the library is guided by sequence alignments only and the
designer has not even chosen which positions to randomize.  They make the very relevant observation that trying to optimize the
library so that pairwise information is included ({\em e.g.}\ including PHE at residue 10 only if ARG is included at position 20 because
PHE10 is only ever seen if ARG20 is also present) makes the library optimization problem NP-Complete; thus the need for an ILP solution
to optimize their pairwise quality and novelty metrics.
The dynamic programming algorithm they give is quite different from the one presented here; notably, it is unable to
enforce a limit on the size of the resulting library, merely a limit on the number of positions which are randomized.  Their ILP
solution, in contrast, is able to enforce a library size limit.  Chen {\em et al.}~\cite{chen2012structure} extended this result in designing a
DC library with ILP where multiple DCs were allowed at a single position, with the restriction that only one
position among those that would be covered by the same primer -- those that lie in a single {\em stretch}\ of DNA -- be allowed to use multiple DCs.

The dynamic programming algorithm presented here also allows multiple DCs per position, but removes the restriction that
only one position per stretch use multiple DCs.  Experimentally, the construction of such a library would require purchasing
multiple primers to cover the stretch, where
the number of primers needed is the product of the number of degenerate codons used at each position within the stretch.
The algorithm allows the user to limit the total number of primers that could be used and, with that limit, determines the optimal way
to distribute the use of those primers.  Surprisingly, the use of multiple DCs allows the algorithm to come up with very efficient libraries where the
degeneracy of the genetic code can all but be avoided so that, at least for the test cases examined here,
the AA:DNA ratio approaches 1.  The implementation that we have deployed online,
which we call {\em SwiftLib}, offers an accessible alternative to the previously published ILP approaches~\cite{parker2011optimization,chen2012structure}
because it requires no back end.  SwiftLib is implemented in only $\sim$2K lines
of JavaScript and runs inside web browsers; the code executes on the user's computer.
It is, to our knowledge, the first web server for optimizing degenerate codon libraries.
SwiftLib is accessible at \url{http://rosettadesign.med.unc.edu/SwiftLib}.

\section{Materials and Methods}

%{|c||r|r|r|r|r|r||r|r|r|}
%\hline


\begin{table}[t]
\tableparts{%
\caption{Problem 1.  Rosetta~\cite{kuhlman2000,das2008,leaver2011rosetta3} was used to generate two hundred designs
   for a set of surface residues in a protein-interface-design application using
   the 1XBI PDB.  These are the AA counts for each of the nine designed positions. The designable
   positions are contained in two stretches, divided by the vertical bar.}%
   \label{tab:timslib_problem}%
}{%
\begin{tabular*}{\columnwidth}{@{}c|rrrrrr|rrr@{}}
%\toprule
pos & 268 & 269 & 270 & 271 & 272 & 276 & 330 & 331 & 332 \\ \colrule
A & 3 & 8 & 1 & 81 & 4 & 105 & 10 & 2 & 1 \\
C & 0 & 0 & 0 & 0 & 0 & 0 & 0 & 0 & 0 \\
D & 8 & 5 & 0 & 0 & 0 & 0 & 29 & 7 & 9 \\
E & 23 & 7 & 0 & 0 & 0 & 0 & 21 & 23 & 17 \\
F & 0 & 0 & 0 & 0 & 0 & 0 & 0 & 0 & 0 \\
G & 0 & 0 & 0 & 1 & 0 & 59 & 4 & 1 & 5 \\
H & 1 & 0 & 0 & 0 & 0 & 0 & 0 & 1 & 9 \\
I & 10 & 2 & 98 & 0 & 0 & 0 & 0 & 0 & 1 \\
K & 22 & 0 & 0 & 0 & 0 & 0 & 5 & 4 & 9 \\
L & 17 & 8 & 5 & 0 & 0 & 0 & 0 & 14 & 0 \\
M & 13 & 9 & 5 & 0 & 2 & 0 & 3 & 7 & 4 \\
N & 6 & 4 & 0 & 0 & 0 & 0 & 8 & 19 & 15 \\
P & 0 & 0 & 0 & 0 & 0 & 0 & 0 & 0 & 0 \\
Q & 42 & 2 & 0 & 0 & 1 & 0 & 6 & 29 & 18 \\
R & 35 & 4 & 0 & 0 & 0 & 0 & 27 & 12 & 21 \\
S & 7 & 44 & 8 & 113 & 43 & 36 & 45 & 34 & 29 \\
T & 6 & 58 & 23 & 4 & 30 & 0 & 42 & 46 & 57 \\
V & 7 & 49 & 60 & 1 & 120 & 0 & 0 & 0 & 5 \\
W & 0 & 0 & 0 & 0 & 0 & 0 & 0 & 1 & 0 \\
Y & 0 & 0 & 0 & 0 & 0 & 0 & 0 & 0 & 0 \\
%\botrule
\end{tabular*}%
}
{}
\end{table}

%\begin{table*}[t]
%\tableparts{%
%\caption{Solutions To Library Design Problem 1: The manual solution to the first library design problem, along with the best
%   solution produced by LibDesign~\cite{mena2005automated}, and three solutions produced by dynamic programming (DP).
%   DP solution 1 used one DC per position, solution 2 considered two DCs per position with a limit of 4 primers total, and solution 3
%   considered three DCs per position with a limit of 15 primers total.  The automated solutions were restricted to a
%   diversity limit of $3.2 \times 10^8$, the size of the manually designed library.  The manual solution took several hours. LibDesign took 18 minutes 51 seconds.
%   The three dynamic-programming solutions took 0.15, 0.28, and 13.57 seconds.}
%   \label{tab:timslib_solutions}%
%}{%
%\begin{tabular*}{\columnwidth}{@{}|cc|cccccc|ccc|c|@{}}
%\hline
%           Solution              & pos & 268 & 269 & 270 & 271 & 272 & 276 & 330 & 331 & 332 & Totals \\ \hline \hline
%\multirow{7}{*}{Manual} & DCs & VDR & RBT & RYY & KCT & RBT & RVT & RVW & VNW & VVW & 105\textsuperscript{a} \\ \cline{2-12}
%                                      & \multirow{3}{*}{AAs} & EGIK   & AGIS & AITV & AS  & AGIS & ADGN & ADEG & ADEGH & ADEG & \\
%                                      &       & LMQR & TV     &          &       & TV     & ST       & KNRS & IKLNP   & HKNP & \\
%                                      &      & V         &          &           &       &          &             & T        & QRSTV  & QRST & \\ \cline{2-12}
%                                      & \#NAs & 18 & 6  & 8 & 2 & 6 & 6 & 12 & 24 & 18 & $3.2 \times 10^8$\\ \cline{2-12}
%                                      & \#AAs & 9 & 6 & 4 & 2 & 6 & 6 & 9 & 15 & 12 & $2.5 \times 10^7$ \\ \cline{2-12}
%                                      & Error & 29 & 39 & 18 & 6 & 3 & 0 & 9 & 8 & 10 & 122 \\ \hline \hline
%\multirow{7}{*}{LibDesign} & DCs & VNK & DYG & RYA & KCA & DYG & KSA & VVK & VNK & VNK & 75\textsuperscript{a} \\ \cline{2-12}
%  & \multirow{3}{*}{AAs} & ADEGHI & ALM & AI & AS & ALM & AGS   & ADEG & ADEGHI & ADEGHI &\\
%  &                                 & KLMNP & STV  & TV &      & STV  & {\em STOP} & HKNP & KLMNP & KLMNP & \\
%  &                                 & QRSTV &          &       &      &         &            & QRST & QRSTV & QRSTV & \\ \cline{2-12}
%                                      & \#NAs & 24 & 6 & 4 & 2 & 6 & 4 & 18 & 24 & 24 & $2.9 \times 10^8$ \\ \cline{2-12}
%                                      & \#AAs & 16 & 6 & 4 & 2 & 6 & 3 & 12 & 16 & 16 & $5.7 \times 10^7$ \\ \cline{2-12}
%                                      & Error & 0 & 24 & 18 & 6 & 1 & 0 & 3 & 1 & 0 & 53 \\ \hline \hline
%\multirow{7}{*}{DP Sol. 1 } & DCs & VNS & DYG & DYA & KCA & DYG & PSC & PVM & VNS & VNS & 157\textsuperscript{a} \\ \cline{2-12}
%                                                &  \multirow{3}{*}{AAs} & ADEGHI   & ALM  & AIL  & AS  & ALM  & AG & ADEG  & ADEGH  & ADEGH & \\
%                                                &                                   & KLMNP   & STV  & STV  &      & STV  & ST & KNR    & IKLMNP & IKLMN & \\
%                                                &                                   & QRSTV   &         &           &       &          &      & ST       & QRSTV & PQRSTV & \\ \cline{2-12}
%   & \#NAs & 24 & 6 & 6 & 2 & 6 & 4 & 12 & 24 & 24 & $2.9 \times 10^8$\\ \cline{2-12}
%   & \#AAs & 16 & 6 & 4 & 2 & 6 & 4 & 12 & 16 & 16 & $6.4 \times 10^7$ \\ \cline{2-12}
%   & Error &   0 & 24 & 5 & 6 & 1 & 0 & 9 & 1 & 0 & 46 \\ \hline \hline
%\multirow{7}{*}{DP Sol. 2 } & \multirow{2}{*}{DCs} & VNS & DBG, & DYA & KCA & DYG & RSC & RVM & VAM,  & VNS & 173\textsuperscript{a} \\
%                                                 &                                   &         & RAM &         &          &          &         &          & WBG &     & \\ \cline{2-12}
%                                                &  \multirow{3}{*}{AAs} & ADEGHI   & ADEG  & AIL  & AS  & ALM  & AG & ADEG  & DEHK & ADEGH & \\
%                                                &                                   & KLMNP   & KLMN  & STV  &      & STV  & ST & KNR    & LMNQ & IKLMN & \\
%                                                &                                   & QRSTV   & RSTVW &           &       &          &      & ST       & RSTW & PQRSTV & \\ \cline{2-12}
%   & \#NAs & 24 & 13 & 6 & 2 & 6 & 4 & 12 & 12 & 24 & $2.9 \times 10^8$\\ \cline{2-12}
%   & \#AAs & 16 & 13 & 6 & 2 & 6 & 4 & 9 & 12 & 16 & $1.0 \times 10^8$ \\ \cline{2-12}
%   & Error &   0 & 4 & 5 & 6 & 1 & 0 & 9 & 3 & 0 & 28 \\ \hline \hline
%\multirow{9}{*}{DP Sol. 3 } & \multirow{3}{*}{DCs} & MKC, & AKS, & DYA & DCA & DYG & PSC & ADG, & DBG, & VNS & 192\textsuperscript{a} \\
%                                           &                                   & PYG, & PMC  &        &         &          &          & PVC, & VAM &        & \\
%                                           &                                   & VAM  & SWA  &        &          &          &         & SAA   &          &          & \\ \cline{2-12}
%                                           &  \multirow{3}{*}{AAs} & ADEHI   & ADEIL  & AILS & AST & ALM  & AGST & ADEG  & ADEGH & ADEGHI & \\
%                                           &                                   & KLMNQ & MNQR & TV    &         & STV  &            & KMNQ & KLMNQ & KLMNP & \\
%                                           &                                   & RSTV    & STV     &          &         &          &            & RST    & RSTVW & QRSTV & \\ \cline{2-12}
%   & \#NAs & 14 & 12  & 6 & 3 & 6 & 4 & 11 & 15 & 24 & $2.9 \times 10^8$\\ \cline{2-12}
%   & \#AAs & 14 & 12 & 6 & 3 & 6 & 4 & 11 & 15 & 16 & $1.9 \times 10^8$ \\ \cline{2-12}
%   & Error &     0 &  0  & 5 & 2 & 1 & 0 & 0 & 0 & 0 & 8 \\ \botrule 
%\end{tabular*}%
%}
%{\textsuperscript{a}The LibDesign score}
%\end{table*}


\subsection{DP For One Degenerate Codon}

We have formulated the optimization of degenerate codon libraries with a linearly-additive error function that
we wish to minimize, subject to the constraint that the library size not exceed a given limit.  This error
function treats each residue separately, omitting any consideration of residue-pair information that
might be present.  Because it is linearly additive and each of its errors are integers, its optimization admits
a rapid dynamic programming solution.  

The input for the problem is a $20 \times n$ table of amino acid counts for $n$ designable residues
and a diversity limit, $L$.  The count $C_i(a)$ is the number of times that amino acid
$a \in A$ appeared in the set of input sequences at position $i$, where $A$ is the set of amino acids. 
We define the error for choosing a particular degenerate codon $d \in \mathbb{D} $ at position $i$ as
\begin{align} E_i & = \sum_{a \in A} \delta(a \not \in p(d)) C_i(a) \label{eqn:ei} \end{align}
where $p(d)$ is the set of AAs produced by $d$, and $\delta(x \not \in y)$ is the
delta function which yeilds a value of one if $x$ is absent from the set $y$ and zero otherwise, and  $\mathbb{D}$ is the set of all $3375$
degenerate codons.  Effectively, this 
objective function penalizes the exclusion of AAs that were observed in the
input sequences, with greater penalties applied to AAs that appeared
the most.  The error generated by an assignment $D = \{d_1 \ldots d_n\}$ to all $n$ designable positions is
simply the sum of the individual errors:
\begin{align} E(D) & = \sum_i^n E_i( d_i ). \label{eqn:etot} \end{align}
Let $|d|$ represent the number of DNA sequences defined by a particular degenerate codon $d$, and
$|D|$ represent the product $\prod_i^n |d_i|$.
Then the optimization problem can be formulated
as:
\[ \min_{D \in \mathbb{D}^n }\ E(D) \]
subject to the constraint that $|D| \le L$.

This problem can be inverted so that instead we solve for the smallest library that achieves any particular
error level $e$.  If we have a list of these library sizes for all possible errors, then we can simply pick out
the smallest error that can be generated with a library beneath the given limit.  This optimization strategy
mirrors the one that Bellman originally described when inventing dynamic programming~\cite{bellman57}.  Let $s_i^e$ denote the
smallest size $min |d|$ of all degenerate codons that at position $i$ generate a particular error level $E_i(d) = e$, and
infinity if there are no degenerate codons that produce that error level. Let  $S_{i-1}^e$ denote the size
of the smallest sub-library $D_{i-1} = \{ d_1 \ldots d_{i-1} \}$ defined over the range between the first designable
position up to and including position $i-1$ that generates error $E(D_{i-1}) = e$.  $S_{i}^e$ can be expressed 
recursively as:
\begin{align} S_{i}^e \ \ \ \ {} & = \min_{0 < e' \leq e } S_{i-1}^{e-e'} \times s_{i}^{e'} \end{align}
with the recursion bottoming out at $S_1^e = s_1^e$.  Since the error is integral, we can turn this recursion
on its head and build up a table of partial solutions.  If the maximum error that can be produced at any position is $m$,
then two $n \times nm$ tables are needed to hold the solution.  The dynamic programming algorithm
is as follows: For all $1 < i \le n$ and for all $0 \le e \le mi$, compute
\begin{align} S[ i, e ] {} & = \min_{0 \le e' \leq e^*} \ \ S[ i-1, e-e' ] \times s_i[ e' ] \end{align}
and
\begin{align} T[ i, e ] {} & = \argmin_{0 \le e' \leq e^*} \ \ S[ i-1, e-e' ] \times s_i[ e' ]. \end{align}
where $e'$ represents the choice of error contributed by position $i$,
$e^*$ is the smaller of $e$ and $m$, and $T$ represents a traceback table that can be
used to reconstruct the optimal degenerate-codon assignment
after the smallest error that satisfies the library size limit has been identified. This algorithm
populates the two tables in $O(n^2m^2)$ time and the traceback to reconstruct
the optimal solution takes $O(n)$ time.

This solution can be trivially extended to place penalties on AAs, including the STOP codon, that the user would prefer to
exclude (but not forbid) from the library, as long as those penalties are also integral.  It is also
possible to forbid or to require AAs by restricting the set of degenerate codons
from which to chose; this is more of a preprocessing addition than it is a modification to 
the DP algorithm.

\begin{table*}[t]
\caption{Solutions To Library Design Problem 1: The manual solution to the first library design problem, along with the best
   solution produced by LibDesign~\cite{mena2005automated}, and three solutions produced by dynamic programming (DP).
   The table reports the chosen DCs at each position, the amino acids produced by those DCs, the number of nucleic-acid sequences
   the DCs prescribe (\#NA), the number of unique AAs and AA sequences the DCs produce (\#AA), the percentage of codons that produce
   desired AAs and the percentage of library members that contain only desired AAs (\%Des), the error as calculated from
   equations \ref{eqn:ei} and \ref{eqn:etot}, and the LibDesign score\textsuperscript{a}.
   DP solution 1 used one DC per position, solution 2 considered two DCs per position with a limit of 4 primers total, and solution 3
   considered three DCs per position with a limit of 15 primers total.  The automated solutions were restricted to a
   diversity limit of $3.2 \times 10^8$, the size of the manually designed library.  The maximum achievable LibDesign score for
   this problem is 200 (higher is better). The manual solution took several hours. LibDesign took 18 minutes 51 seconds.
   The three dynamic-programming solutions took 0.15, 0.28, and 13.57 seconds.}\label{tab:timslib_solutions}%
%\begin{center}
\begin{tiny}
\begin{tabular}{cc|cccccc|ccc|c}
%\hline
           Solution              & pos & 268 & 269 & 270 & 271 & 272 & 276 & 330 & 331 & 332 & Totals \\ \hline \hline
\multirow{7}{*}{Manual} & DCs & VDR & RBT & RYY & KCT & RBT & RVT & RVW & VNW & VVW & 105\textsuperscript{a} \\ \cline{2-12}
                                      & \multirow{2}{*}{AAs} & EGIKLM   & AGIS & AITV & AS  & AGIS & ADGN & ADEGKN & ADEGHIKL & ADEGHK & \\
                                      &                                  & QRV         & TV     &          &       & TV     & ST       & RST        & NPQRSTV  & NPQRST & \\ \cline{2-12}
                                      & \#NAs & 18 & 6  & 8 & 2 & 6 & 6 & 12 & 24 & 18 & $3.2 \times 10^8$\\ %\cline{2-12}
                                      & \#AAs & 9 & 6 & 4 & 2 & 6 & 6 & 9 & 15 & 12 & $2.5 \times 10^7$ \\ %\cline{2-12}
                                      & \%Des & 89 & 83 & 100 & 100 & 67 & 50 & 100 & 75 & 89 & 16.5 \\
                                      & Error & 29 & 39 & 18 & 6 & 3 & 0 & 9 & 8 & 10 & 122 \\ \hline \hline
\multirow{7}{*}{LibDesign} & DCs & VNK & DYG & RYA & KCA & DYG & KSA & VVK & VNK & VNK & 75\textsuperscript{a} \\ \cline{2-12}
  & \multirow{2}{*}{AAs} & ADEGHIKLM & ALM & AITV & AS & ALM & AGS              & ADEGHKN & ADEGHIKL    & ADEGHIKL    &\\
  &                                 & NPQRSTV     & STV  &          &      & STV  & {\em STOP} & PQRST      & MNPQRSTV  & MNPQRSTV  & \\ \cline{2-12}
                                      & \#NAs & 24 & 6 & 4 & 2 & 6 & 4 & 18 & 24 & 24 & $2.9 \times 10^8$ \\ %\cline{2-12}
                                      & \#AAs & 16 & 6 & 4 & 2 & 6 & 3 & 12 & 16 & 16 & $5.7 \times 10^7$ \\ %\cline{2-12}
                                      & \%Des & 83 & 100 & 100 & 100 & 83 & 75 & 83 & 79 & 83 & 28.6 \\
                                      & Error & 0 & 24 & 18 & 6 & 1 & 0 & 3 & 1 & 0 & 53 \\ \hline \hline
\multirow{7}{*}{DP Sol. 1 } & DCs & VNS & DYG & DYA & KCA & DYG & RSC & RVM & VNS & VNS & 157\textsuperscript{a} \\ \cline{2-12}
                                          &  \multirow{2}{*}{AAs} & ADEGHIKL   & ALM  & AIL     & AS  & ALM  & AG & ADEG   & ADEGHIKL    & ADEGHIKL    & \\
                                          &                                   & MNPQRSTV & STV  & STV  &        & STV  & ST & KNRST  & MNPQRSTV & MNPQRSTV & \\ \cline{2-12}
                                          & \#NAs & 24 & 6 & 6 & 2 & 6 & 4 & 12 & 24 & 24 & $2.9 \times 10^8$\\ %\cline{2-12}
                                          & \#AAs & 16 & 6 & 4 & 2 & 6 & 4 & 12 & 16 & 16 & $6.4 \times 10^7$ \\ %\cline{2-12}
                                          & \%Des & 83 & 100 & 100 & 100 & 83 & 75 & 100 & 79 & 83 & 34.4 \\
                                          & Error &   0 & 24 & 5 & 6 & 1 & 0 & 9 & 1 & 0 & 46 \\ \hline \hline
\multirow{7}{*}{DP Sol. 2 } & \multirow{1}{*}{DCs} & VNS & DBG, RAM & DYA & KCA & DYG & RSC & RVM & VAM, WBG  & VNS & 173\textsuperscript{a} \\ \cline{2-12}
                                          &  \multirow{2}{*}{AAs} & ADEGHIKL     & ADEGKL      & AIL    & AS  & ALM  & AG & ADEG    & DEHKLM  & ADEGHIKL & \\
                                          &                                   & MNPQRSTV  & MNRSTVW  & STV  &       & STV   & ST  & KNRST & NQRSTW & MNPQRSTV & \\ \cline{2-12}
                                          & \#NAs & 24 & 13 & 6 & 2 & 6 & 4 & 12 & 12 & 24 & $2.9 \times 10^8$\\ %\cline{2-12}
                                          & \#AAs & 16 & 13 & 6 & 2 & 6 & 4 & 9 & 12 & 16 & $1.0 \times 10^8$ \\ %\cline{2-12}
                                          & \%Des & 83 & 77 & 100 & 100 & 83 & 75 & 100 & 100 & 83 & 33.4 \\
                                          & Error &   0 & 4 & 5 & 6 & 1 & 0 & 9 & 3 & 0 & 28 \\ \hline \hline
\multirow{9}{*}{DP Sol. 3 } & \multirow{2}{*}{DCs}  & MKC, RYG, & AKS, RMC & DYA & DCA & DYG & RSC & ADG, RVC, & DBG, & VNS & 192\textsuperscript{a} \\
                                           &                                   & VAM            & SWA          &        &         &          &          & SAA             & VAM &           & \\ \cline{2-12}
                                           &  \multirow{2}{*}{AAs} & ADEHIKLM  & ADEILM   & AIL   & AST & ALM   & AGST & ADEGKM  & ADEGHKLM & ADEGHIKLM & \\
                                           &                                   & NQRSTV     & NQRSTV & STV  &         & STV  &            & NQRST    & NQRSTVW   & NPQRSTV    & \\ \cline{2-12}
                                           & \#NAs & 14 & 12  & 6 & 3 & 6 & 4 & 11 & 15 & 24 & $2.9 \times 10^8$\\ %\cline{2-12}
                                           & \#AAs & 14 & 12 & 6 & 3 & 6 & 4 & 11 & 15 & 16 & $1.9 \times 10^8$ \\ %\cline{2-12}
                                           & \%Des & 100 & 100 & 100 & 100 & 83 & 75 & 100 & 93 & 83 & 48.6 \\
                                           & Error &     0 &  0  & 5 & 2 & 1 & 0 & 0 & 0 & 0 & 8 \\ %\botrule 
\end{tabular}
\end{tiny}
%\end{center}
\end{table*}

\subsection{DP For Multiple Degenerate Codons}

The dynamic programming algorithm can also be extended to allow multiple degenerate codons at a single position
while constraining the total number of primers that must be purchased to accommodate the extras.
Using multiple degenerate codons at a single position allows the exploration of a wider set of
AAs while keeping the size of the library down; it is cheaper (in terms of library size) to get the AA set \{C,W,Y\} using the two
degenerate codons TRT (R=A or G) and TGG, with a DNA size of 3 than it is to use the single degenerate codon
TRK (K= G or T) with a DNA size of 4, and this economy is especially important since TRK also pulls in a STOP codon.
Indeed, if the library-designer wishes to forbid STOP codons entirely, then the AA set \{C,W,Y\} can only be
designed if multiple degenerate codons are considered. However, it is more expensive (in terms of money) to use multiple
degenerate codons because more primers have to be purchased.

We assume that the primer boundaries are defined ahead of time;
this allows us to talk about a {\em stretch}\ of DNA that contains a set of designable positions. (We do not consider
here the more challenging problem of trying to  simultaneously optimize the DCs and the stretch boundaries,
which would require knowledge of the G/C content of the DNA between the designable positions and the annealing
temperature for the PCR reaction used for gene assembly.) For a single stretch, the number of primers that must be
purchased is the product of the number of degenerate codons chosen at each of its randomized positions; 
the cartesian product of the selected degenerate codons must be purchased to cover all combinations.

The user may wish to constrain this problem by defining limits on the number of degenerate codons per position, $L_p$, on the number of
primers to order per stretch, $L_s$, and on the number of primers to purchase total, $L_T$.  In the analysis that follows, we consider
 the sensical assignment of values $1 \leq L_p \leq L_s \leq L_T$ only, and also assume that $L_T$ is at least as large as the number of stretches.

The DP solution to this problem is similar to the one given above; it again solves for the smallest
library that produces a given error, but also pays attention to the primer counts: at iteration $i$, DP solves for the
smallest library containing all positions up to and including position $i$ given that it produces an error level $e$, using $j$ primers total, and using $k$ primers
to cover $i$'s stretch.  Now, the number of extra primers
required if $j'$ degenerate codons are used at position $i$ depends on how many  codons have 
already been used at all the other positions on the same stretch.  If $k'$ represents the product of the
number of degenerate codons at all positions less than $i$ that are on the same stretch as $i$, then
using $j'$ degenerate codons at position $i$ means using $j' \times k'$ primers for that stretch; if 
$j''$ represents the number of primers used total for all positions less than $i$, then using $j'$ degenerate
codons at position $i$ will have one of two possible effects on the total number of primers demanded,
depending on whether or not position $i$ is the first position in a stretch:
if $i$ is the first position in a stretch, it will mean using $j'' + j'$ primers total, and if $i$ is not
the first position in a stretch, it will mean using $j'' + \frac{j'-1}{j'}{k'}$ primers total.

The DP solution for this problem
%requires two 4-dimensional tables of
%size $n \times L_T \times L_s \times nm$, the dimensions of which represent 1) the position
%2) the total number of primers used, 3) the number of primers used for the current stretch,
%and 4) the error level.  The $S$ table holding
%the size of the smallest library given a target error level and number of primers
is given by the following two equations:
%
%\vspace{-0.5in}
\begin{align} S[ i, j, j', e ] = {} &   \min_{1 \leq k' \leq L_s } \ \  \min_{0 \leq e' \leq e^* } \label{eqn:dp_mdc1} \\
   & S[ i-1, j - j', k', e-e' ] \times s_{i}[ j', e' ]   \nonumber
\end{align}
%
if position $i$ is the first randomized position for a stretch, and

\begin{align} S[ i, j, k, e ] = {} & \min_{1 \leq j' \leq j^* \ \mid \ k/j' \in \mathbb{I} } \ \ \ \ \ \min_{0 \leq e' \leq e^*}   \label{eqn:dp_mdc2} \\ 
   & S[ i-1, j-\frac{j'-1}{j'}k, \frac{k}{j'},  e-e' ] \times s_{i}[ j', e' ]  \nonumber
\end{align}
% \  
if position $i$ is not the first randomized position for a stretch. 
%Here, the index $j$ refers to the total number of primers that have been committed to by
%all positions up to and including position $i$, $j'$ refers to the number of degenerate codons used at position $i$, 
where $j^*$ is the smaller of $j$ and $L_p$. %, and $k$ refers to the number of primers that must be used for the members of the stretch up to and including position $i$.  
%In Equation \ref{eqn:dp_mdc1}, since $i$ is the first randomized position in a stretch, it does not carry over any of the
%primer counts for the stretch that position $i-1$ was part of, and so all $k'$ should be considered for position $i-1$.
%In Equation \ref{eqn:dp_mdc2}, $k/j'$, which must be an integer, represents the number of primers committed to by
%all the other positions $i'<i$ on the same stretch as $i$ so that
%using $j'$ degenerate codons at position $i$ brings the number of primers needed for $i$'s stretch to $j' \times k/j' = k$, and
%increases the total number of primers needed for the whole library by $\frac{j'-1}{j'}k$.
The table $s_i$ holds the smallest-library sizes for position $i$ for each error value between $0$ and $m$,
and for each number of degenerate codons between $1$ and $L_p$. The equations for the traceback table are similarly
constructed.
%In this table, each entry must store both the choice of the error
%level, $e'$, and the number of degenerate codons, $j'$.

This dynamic programming algorithm runs in $O( n^2m^2L_s^2L_T )$ time plus
an initial expense of computing the $s_i$ tables, which requires $O(n3375^{L_p})$ time to consider all combinations
degenerate codons.  This initial expense can be shaved by first computing the subset
of degenerate codons that produces the smallest error for each distinct coverage of AAs that contribute
to the error (either by their absence or their presence) and then enumerating combinations of degenerate
codons from this subset.  The speedup offered by this technique decreases as more and more AAs contribute
to the error.  In our test cases, the sizes of these subsets are in the range of 100 to 400, making the initial
expense of populating the $s_i$ tables negligible. This algorithm requires $O(n^2mL_sL_T)$ memory to store
the $S$ and $T$ tables.

In both dynamic programming solutions, a very simple speedup can be obtained if one is only interested in knowing
about the minimum-error library or about the $N$ lowest-error libraries with sizes less than the given diversity limit:
if the total library error is iterated over in the outermost loop (instead of the position), one may stop as soon as the first library of size less
than $L$ is found, or as soon as the first $N$ libraries of size less than $L$ are found.  This output-sensitive algorithm
runs in $O( n(k+1)^2L_s^2L_T )$ time, where $k$ is the  total error for the worst library sought ({\em i.e.}\ the smallest total error if
only one library is sought).  For this reason, SwiftLib runs fastest when it is able to find a low-error solution.
Furthermore, the use of a sparse array can reduce the memory overhead significantly; since SwifLib is implemented in 
JavaScript, the JavaScript interpreter has this option.

\section{Results}

\subsection{Library Designs}

We chose two library design test cases where manual solutions had been created before
our DP algorithm was implemented.  For each test case,  we used DP to design three degenerate codon libraries with three different
library design goals: 1) allowing only one DC per position, 2) allowing at most two DCs per
position allowing twice as many primers as there are stretches, and 3) allowing at most three DCs per position,
and increasing the limit on the total number of primers.  The libraries were assessed only on how well they
capture the sought-after sequence diversity; the DP libraries have not been synthesized or screened.

We compared the results from DP to the
previously published LibDesign algorithm~\cite{mena2005automated}.  This algorithm is a natural comparison for ours as its inputs and goals
are nearly identical.  LibDesign takes a set of input sequences, selects a small set of degenerate codons for each
position based on the AA counts from the input sequences, and then enumerates all combinations of degenerate
codons.  The LibDesign score for a library is the number of sequences in the input set that are generated
by the library: every amino acid in a particular sequence has to be encoded in the library in order for that 
sequence to contribute to the score. LibDesign attempts to maximize its score (in contrast to SwiftLib which minimizes its error metric).
This score is at the furthest end of the spectrum from our error metric in 
complexity: our error term treats each position independently, Parker {\em et al.}'s ILP alogirthm is more complex since it considers residue-pair
information, but LibDesign captures higher-order inter-residue dependencies still.


\begin{table}[t]
\begin{center}
\caption{Problem 2.  Rosetta was used to generate 1000 sequences on residues near
   the J$\alpha$ helix of the {\em A. sativa}\ LOV2 domain (PDBid 2V0U).
   The table below gives the AA counts for each position.
   The library was constructed using five separate DNA stretches, divided by vertical bars, which contained 12 randomized positions.
   The counts for the native AAs are shown in bold.}\label{tab:prob2aacounts}
\begin{tiny}
\begin{tabular}{ c | r |r r r |r r |r r | r r r r }
%\hline
 & 413 & 475 & 477 & 479 & 493 & 495 & 514 & 520 & 528 & 529 & 531 & 532 \\ \hline
A & 990 & 3 & 1 & 21 & 323 & 1 & 0 & 0 & 934 & 115 & 0 & 992 \\
C & 0 & 0 & 0 & 0 & 0 & 0 & 0 & 0 & 0 & 0 & 0 & 0 \\
D & 0 & 0 & 0 & 0 & 0 & 0 & 0 & 0 & 0 & 0 & 0 & 0 \\
E & 0 & {\bf 0} & 0 & 0 & 0 & 0 & 0 & 0 & 0 & 0 & 0 & 0 \\ 
F & 1 & 0 & 460 & 0 & 0 & 964 & 3 & 0 & 0 & 0 & 0 & 0 \\ 
G & 9 & 0 & 390 & 349 & 351 & 23 & 45 & 0 & {\bf 17} & 5 & 0 & 0 \\ 
H & 0 & 0 & 34 & 0 & 257 & {\bf 12} & 2 & 0 & 0 & 498 & 0 & 0 \\ 
I & 0 & 0 & 1 & 630 & 2 & 0 & 86 & 0 & 0 & 0 & 0 & {\bf 1} \\ 
K & {\bf 0} & 559 & 0 & 0 & 0 & 0 & 0 & 0 & 0 & 0 & 1 & 0 \\ 
L & 0 & 0 & 0 & 0 & {\bf 11} & 0 & {\bf 10} & 349 & 0 & 110 & {\bf 14} & 0 \\ 
M & 0 & 0 & 5 & 0 & 10 & 0 & 16 & 8 & 49 & 197 & 4 & 4 \\ 
N & 0 & 0 & 0 & 0 & 0 & 0 & 0 & 0 & 0 & 0 & 0 & 0 \\ 
P & 0 & 0 & 0 & 0 & 0 & 0 & 0 & 0 & 0 & 0 & 0 & 0 \\ 
Q & 0 & 0 & 0 & {\bf 0} & 0 & 0 & 0 & 0 & 0 & 0 & 0 & 0 \\ 
R & 0 & 438 & 0 & 0 & 0 & 0 & 0 & 0 & 0 & 74 & 91 & 0 \\ 
S & 0 & 0 & 0 & 0 & 0 & 0 & 0 & 0 & 0 & 0 & 0 & 0 \\ 
T & 0 & 0 & {\bf 0} & 0 & 0 & 0 & 0 & 0 & 0 & 0 & 0 & 0 \\ 
V & 0 & 0 & 0 & 0 & 46 & 0 & 0 & {\bf 643} & 0 & {\bf 0} & 0 & 3 \\ 
W & 0 & 0 & 109 & 0 & 0 & 0 & 640 & 0 & 0 & 1 & 890 & 0 \\ 
Y & 0 & 0 & 0 & 0 & 0 & 0 & 198 & 0 & 0 & 0 & 0 & 0 \\
%\hline
\end{tabular}
\end{tiny}
\end{center}
\vspace{-0.35in}
\end{table}


The AA counts for Problem 1 are given in Table~\ref{tab:timslib_problem}.  These counts came from 200 protein
design trajectories at nine positions in a particular protein.  The designed libraries are given in Table~\ref{tab:timslib_solutions}.
The manual solution was produced by a novice library designer who focused only on the most-commonly observed AAs at
each of the designable positions and sought out degenerate codons that were capable of covering these AAs.  For this
reason, the library contains much higher per-position error than the dynamic programming libraries.  For this problem, the
third dynamic programming solution was constrained to use 15 or fewer primers.

\begin{table*}[t]
%\begin{center}
\caption{Problem 2 Solutions.  The manual library was created by an expert library designer using
   degenerate codons to cover the AAs selected by Rosetta, along with the ISOR
   technique~\cite{herman2007incorporating} for ensuring that the native AAs (shown in bold) were present; the library's size
   and error are computed as if an extra codon for the native AA (given in parentheses) were present at each position, though
   the ISOR technique does not guarantee that adjacent randomized positions will achieve full diversity.  For the automated
   solutions, the library size was restricted to $10^9$ and the wild type AA was required to be covered by the
   degenerate codons themselves.  The maximum achievable LibDesign score for
   this problem is 1000 (higher is better). The three dynamic programming
   solutions represent allowing one degenerate codon per position, allowing two degenerate codons per position restricted to 10 primers total,
   and allowing three degenerate codons per position restricted to 25 primers total (though only 24 were chosen). 
   See Table \ref{tab:timslib_solutions} for a description of row labels.
   The manual
   solution took hours to generate, LibDesign took 52 minutes 37 seconds, and the three dynamic programming solutions took
   1.40, 0.23, and 0.89 seconds.
}\label{tab:prob2sols}
\begin{tiny}
\begin{tabular}{|c c | c | c c c | c c | c c | c c c c | c |}
\hline
Solution & Pos & 413 & 475 & 477 & 479 & 493 & 495 & 514 & 520 & 528 & 529 & 531 & 532 & Totals\\ \hline

\multirow{8}{*}{Manual} & \multirow{3}{*}{DCs} & GCC,  & ARA,   & KGG,    &  RBA,   & SNC,  & KKC,  & DDC,  & CTG,   & RYG,    & CDT,   & WGG, & GCC,  & 955\textsuperscript{a} \\
                                      &                                  & (AAA) & (GAG) & YWC,    & (CAG) & (TTG)  & (CAT) & WKG,  & (GTG) & (GGG) & RYG,   & (CTG) & (ATT)  &  \\ %\cline{2-15}
                                      &                                  &            &             & (ACC)  &            &             &            & (CTG) &            &             & (GTG)  &            &            &  \\ \cline{2-15}
                                      & \multirow{2}{*}{AAs} & A{\bf K} & {\bf E}KR & FGHL           & AGI{\bf Q}  & ADGH        & CFG{\bf H}V  & CDFGI{\bf L}M    & L{\bf V} & A{\bf G}M & AHLMR    & {\bf L}RW & A{\bf I} & \\
                                      &                                  &              &                 & {\bf T}WY     & RTV          & {\bf L}PRV  &                       & NRSVWY           &              & TV            & T{\bf V}     &                 &    & \\ \cline{2-15}
                                      & \#NAs & 2 & 3 & 7 & 7 & 9 & 5 & 14 & 2 & 5 & 8 & 3 & 2 & $8.9 \times 10^7$\\ %\cline{2-15}
                                      & \#AAs & 2 & 3 & 7 & 7 & 9 & 5 & 13 & 2 & 5 & 7 & 3 & 2 & $6.4 \times 10^7$ \\ %\cline{2-15}
                                      & \%Des & 100 & 100 & 71 & 57 & 67 & 60 & 57 & 100 & 60 & 86 & 100 & 100 & 4.9 \\ %\cline{2-15}
                                      & Error & 10  & 3  & 7  & 0  & 12  & 1  & 2  & 8  & 0  & 6  & 5  & 7 & 61 \\ \hline \hline

\multirow{8}{*}{LibDesign} & DCs & RMA & RRA & NNK & VNA & SNC & YWC & TDK & KTA & GSA & VNK & TKG & RYA & 81\textsuperscript{a} \\ \cline{2-15}
                                      & \multirow{3}{*}{AAs} & AEKT & EGKR  & ACDEFGHIKLM   & AEGIKL  & ADGHL & FHLY & CFLWY           & LV  & AG & ADEGHIK  & LW & AITV & \\
                                      &                                  &           &             & NPQRSTVWY      & PQRTV   & PRV      &           & {\em STOP}    &       &       & LMNPQR   &        &  & \\
                                      &                                  &           &             &  {\em STOP}         &                &               &           &                        &       &       & STV           &       &     & \\ \cline{2-15}
                                      & \#NAs & 4 & 4 & 32 & 12 & 8 & 4 & 6 & 2 & 2 & 24 & 2 & 4 & $9.1 \times 10^8$\\ %\cline{2-15}
                                      & \#AAs & 4 & 4 & 21 & 11 & 8 & 4 & 6 & 2 & 2 & 16 & 2 & 4 & $3.6 \times 10^8$ \\ %\cline{2-15}
                                      & \%Des & 50 & 75 & 34 & 33 & 63 & 50 & 67 & 100 & 100 & 54 & 100 & 75 & 0.4 \\ %\cline{2-15}
                                      & Error & 10 & 3 & 0 & 0 & 12 & 24 & 149 & 8 & 49 & 1 & 96 & 4 & 356 \\ \hline \hline

\multirow{7}{*}{DP Sol. 1} & DCs & RMA & RRA & DBS & VDA & SNC & YWC & WDS & STA & GSA & VNS & TKG & RYA & 795\textsuperscript{a} \\ \cline{2-15}
                                         & \multirow{3}{*}{AAs} & AEKT & EGKR & ACFGIL      & EGIK   & ADGH  & FHLY & CFIKLM        & LV & AG & ADEGHIK  & LW & AITV & \\
                                         &                                  &          &             &  MRSTVW  & LQRV  & LPRV  &            & NRSWY       &      &       & LMNPQR   &        &         & \\
                                         &                                  &          &             &                    &             &            &            & {\em STOP} &       &       & STV           &        &        & \\ \cline{2-15}
                                         & \#NAs & 4 & 4 & 18 & 9 & 8 & 4 & 12 & 2 & 2 & 24 & 2 & 4 & $7.6 \times 10^8$\\ %\cline{2-15}
                                         & \#AAs & 4 & 4 & 12 & 8 & 8 & 4 & 12 & 2 & 2 & 16 & 2 & 4 & $3.0 \times 10^8$ \\ %\cline{2-15}
                                         & \%Des & 25 & 50 & 28 & 25 & 63 & 50 & 67 & 100 & 100 & 46 & 100 & 75 & 0.4 \\ %\cline{2-15}
                                         & Error & 10 & 3 & 34 & 21 & 12 & 24 & 47 & 8 & 49 & 1 & 96 & 4  & 309 \\ \hline \hline

\multirow{8}{*}{DP Sol. 2} & \multirow{2}{*}{DCs} & AAA, & RRA & DSG  & VNA & SNC & CAC & DKG, & STA & RBG & CWC, & WKG & RYA & 966\textsuperscript{a} \\ 
                                         &                                  & GSA  &         & YWC &         &          & KKC & WWC &        &          & RBG   &          &        & \\ \cline{2-15}

                                         & \multirow{2}{*}{AAs} & AGK & EGKR & AFGHL  & AEGIKL  & ADGHL & CFG & FGILMN    & LV & AGM & AGHLM & LM  & AITV   & \\
                                         &                                  &         &            & RSTWY & PQRTV  & PRV      & HV    & RVWY       &       & RTV & RTV      & RW &            & \\ \cline{2-15}
                                         & \#NAs & 3 & 4 & 10 & 12 & 8 & 5 & 10 & 2 & 6 & 8 & 4 & 4 & $8.9 \times 10^8$\\ %\cline{2-15}
                                         & \#AAs & 3 & 4 & 10 & 11 & 8 & 5 & 10 & 2 & 6 & 8 & 4 & 4 & $8.1 \times 10^8$ \\ %\cline{2-15}
                                         & \%Des & 100 & 75 & 60 & 33 & 63 & 60 & 70 & 100 & 50 & 87 & 100 & 75 & 1.3 \\ %\cline{2-15}
                                         & Error & 1 & 3 & 6 & 0 & 12 & 1 & 2 & 8 & 0 & 1 & 1 & 4  & 39 \\ \hline \hline

\multirow{9}{*}{DP Sol. 3} & \multirow{3}{*}{DCs} & AAA,  & RVA & DBG, & ATA, & ATR,  & GSA  & ATR,   & VTG & ATG, & DKG, & WKG & ATR, & 999\textsuperscript{a} \\ 
                                         &                                  & GSA,  &        & HWC & CAA, & SNC & YWC & KGG, &         & GSA  & SMC &           & GYA & \\
                                         &                                  & TTC   &         &          & GSA  &          &          & YWC  &         &          &           &          &         & \\ \cline{2-15}
                                         & \multirow{2}{*}{AAs} & AFGK  & AEG & AFGHILMN  & AGIQ & ADGHI   & AFG & FGHIL & LMV & AGM & ADGHLM & LM  & AI    & \\
                                         &                                  &            & KRT & RSTVWY      &           & LMPRV & HLY  & MWY  &          &          & PRVW      & RW & MV & \\ \cline{2-15}
                                         & \#NAs & 4 & 6 & 15 & 4 & 10 & 6 & 8 & 3 & 3 & 10 & 4 & 4 & $1.0 \times 10^9$\\ %\cline{2-15}
                                         & \#AAs & 4 & 6 & 14 & 4 & 10 & 6 & 8 & 3 & 3 & 10 & 4 & 4 & $9.3 \times 10^8$ \\ %\cline{2-15}
                                         & \%Des & 100 & 67 & 53 & 100 & 70 & 67 & 100 & 100 & 100 & 80 & 100 & 100 & 13.3 \\ %\cline{2-15}
                                         & Error & 0 & 0 & 0 & 0 & 0 & 0 & 0 & 0 & 0 & 0 & 1 & 0 & 1 \\ \hline

\end{tabular}
\end{tiny}
%\end{center}
\end{table*}


The dynamic programming solutions to Problem 1 have much lower errors than the manual solution.  DP solution 1, which
like the manual solution uses only a single DC per position, achieves a considerably lower error.  It also produces
a library with twice as much AA diversity (the number of unique protein sequences), while actually decreasing the DNA diversity.  DP solution 2, using at most
four primers and two degenerate codons, decreases the error still further from DP solution 1, choosing to use
two degenerate codons at positions 269 and 331, where both the manual solution and DP solution 1 had the
highest per-position error and a low AA:DNA ratio.  It also delivers four times the AA diversity as the manual solution.
DP solution 3 chooses to divide its 15 primers into one group of 9, using three DCs for both positions
268 and 269, and one group of 6, using three DCs for position 330 and two DCs for
position 331.  As a result, its error drops to 8 while its AA:DNA ratio increases to 2:3; at only a single position does
it use more than one codon for an amino acid.  It delivers nearly ten times the AA diversity as the manual solution.
The fraction of amino acid sequences also increases as the number of degenerate codons increases so that nearly
half of all sequences in DP solution 3 contain only desired amino acids, in contrast to one sixth in the manually constructed library.
The dynamic programming algorithm was much faster than the manual process; the manual solution took
hours to generate but DP solutions 1, 2, and 3 took 0.15, 0.28, and 13.57 seconds.

The AA counts for Problem 2 are given in Table~\ref{tab:prob2aacounts}.  These counts came from 1000 protein
design trajectories at twelve positions in a particular protein.  The designed libraries are given in Table~\ref{tab:prob2sols}.  The
manual solution came from an expert library designer and took advantage of two techniques: the ISOR technique for ensuring
that the native AA is present in the library~\cite{herman2007incorporating}, and the use of multiple degenerate codons.  Briefly,
ISOR ensures that the WT amino acids are present in the library by creating extra ``primers"  by
partial digestion of the WT gene.
The designer of this library made two mistakes. First, the library's intended size was $10^9$, but it came out more than ten times smaller
at just under $10^8$.  Second, the library designer meant to use a codon for leucine (``CTG") at position 520, but mistakenly
chose (and subsequently ordered) the codon ``CAG'', which codes for glutamine, instead.
The error of 61 reported in Table~\ref{tab:prob2aacounts} for the manual library was calculated as if ``CTG'' had been ordered.

In the automated solutions for this design problem, the libraries were
forced to include the wild-type AA at each position, mimicking the use of the ISOR technique in the manually-constructed
library. DP solutions 1 and 2 were similarly constrained as in Problem 1.  DP solution 3 was constrained to use at most 25 primers.
The automated solutions were limited to a $10^9$ library size, since that was the intended size for this library, even though the
manual solution was an order of magnitude smaller. DP solutions 4-6, constructed with a diversity of $10^8$, are given
in Table S1.

Compared against the manual solution, the dynamic programming solutions to Problem 2 were mixed.
The manual solution itself included the use of multiple degenerate codons at some positions and took
advantage of the ISOR technique, which likely explains why it achieved a lower error than DP solution 1, which used only a single
degenerate codon per position.   DP solution 2, however, does produce
a lower error than the manual solution, even though it does not use the ISOR technique.  It chooses to
place two degenerate codons at the same positions that the manual solution does, and two more in the
other two stretches that the manual-library's designer chose not to explore.  As a result, it achieves a
slightly larger AA diversity, though, at the cost of almost 10x higher DNA diversity.  Now, we have calculated the
AA diversity for the manual library by treating the wild type AA -- which the ISOR technique adds -- as
if it were encoded by a second (or third) degenerate codon at each position.  This overestimates the manual
library's diversity, since if one position receives its wild-type AA, then its adjacent positions will also
receive their wild-type AAs.  In spite of this overestimation, DP solution 2 exceeds the manual
library's AA diversity.

\begin{table}[t]
\tableparts{%
\caption{DP and ILP running times (in seconds) for the three variations on the two library design problems.
The running times for the ILP solutions include only the amount of time for the {\em glpsol}\ solver to run, 
and do not include the preprocessing step of examining degenerate codon combinations; the running times
for the DP solutions include both preprocessing and optimization steps.  Running times were measured
on a 2013 MacBookPro with a 2.3 GHz i7 processor and 4 GB of RAM.  DP was run within Chrome
version 34.0.1847.13.
}\label{tab:dpilpruntimes}%
}{%
\begin{tabular*}{\columnwidth}{@{}c| rrrrrr@{}}
 & Prob 1 & Prob 1 & Prob 1 & Prob 2 & Prob 2 & Prob 2 \\
 & 1 DC   &  2 DCs & 3 DCs & 1 DC     & 2 DCs  & 3 DCs  \\ \hline
DP & 0.15 & 0.28 & 13.57 & 1.40 & 0.23 & 0.89 \\
ILP & 0.46 & 661.08 & 1607.67 & 0.09 & 46.86 & 4.09 \\
\end{tabular*}%
}
{}
\end{table}


DP solution 3 reduces the error still further. It achieves an error of 1, missing only the lysine at position 531 that
appeared once in the Rosetta simulations. It also achieves a 14:15 AA:DNA ratio, coding for a single AA at position 377 with
two codons and all others at all positions with only a single codon. DP solution 3 included several AAs that were
not observed in the Rosetta designs; we cannot conclude, then, that the use of multiple DCs is perfectly molding the DNA to the desired
set of AAs.  The error function offers no penalty for including unobserved AAs (simply no
bonus for doing so), so the DP algorithm's inclusion of extra unobserved AAs in attempting
to cover all the observed AAs is expected. However, the high AA:DNA ratio is not expected since this ratio
is not directly optimized. The unobserved AAs can be squeezed
out if the diversity limit is dropped, at the expense of increasing the resulting error.  A seventh DP solution
(Table S1) which was constrained in the same ways that DP solution 3 was, except that its diversity limit was $10^7$,
defines a library with an error of 69 -- similar to that produced by the manual solution -- and which contains only
six AAs that were unobserved in the original designs.  DP solution 7 achieves a perfect 1:1 AA:DNA
ratio.

For problem 2, the DP solutions were completed much more quickly than the manual one.  The manual solution took many hours to construct,
whereas DP solutions 1, 2, and 3 took 1.40, 0.23, and 0.89 seconds. 

In both problems, the DP solutions achieved lower error levels than the LibDesign solutions, which is not unexpected
given that LibDesign was not optimizing our error metric.  What was unexpected, however, was that the dynamic programming solutions
as well as the manual solutions achieved a better (higher) LibDesign score than LibDesign did.  Since LibDesign relies on exhaustive enumeration
of the codons it chose at the beginning, this result suggests that the original choices for which codons to consider were sub-optimal.  The ability
of the dynamic-programming libraries to achieve such high LibDesign scores (the highest possible score for Problem 1 was 200, the highest possible
score for Problem 2 was 1000; the third DP solutions achieved scores of 192 and 999) is the result of having achieved such low errors; almost all
of the AAs that came out of the computational designs were covered, resulting in very high LibDesign scores.  It is likely that it would have
produced much worse LibDesign scores if its best solution had a much higher error.
LibDesign's reliance on brute force enumeration meant that it took much longer to produce its libraries
than the DP algorithm; at Problem 1, it took 18 minutes and 51 seconds, at Problem 2, it took 52 minutes 37 seconds.

The Supplemental Material presents the results from an additional 798 library design problems from
38 proteins where we selected subsets of residues of varying sizes and redesigned those residues with Rosetta.
We report the error level (Table S3) and running time (Table S4) as we varied a) the diversity limit, b) the
number of degenerate codons per position, and c) the primer limit.
These results show that if one started from a degenerate codon library using only a single degenerate codon
per position and had the choice between either making the library 10 times larger or allowing
two degenerate codons per position and 10 primers total, that the error reduction is much greater
for the latter rather than the former (23\% reduction vs. 75\% reduction;
P-value $<$ 0.00001, 1-tailed T test). The median running time for these 798 jobs was 0.61 seconds,
with the longest job taking 104 seconds.

\subsection{Comparison with ILP}

This section concludes with a comparison between our DP algorithm and the previously-published integer-linear-programming formulations of
the problem.  Integer linear programming (ILP), sometimes called mixed integer programming, is an NP-Complete problem~\cite{karp1972}
where many problem instances admit a rapid solution.  Indeed, the frequency with which ILP problems present themselves in process
optimization has led to a wide availability of commercial ILP solvers, including the free GLPK solver, used in
Chen {\em et.al}~\cite{chen2012structure} and which we have used here.  When an ILP solver produces a solution, which is not
guaranteed, it produces the exact solution, and so it is a natural  comparison point for our DP algorithm which also produces an exact solution.

In the Supplemental Materials, we give a reformulation of the previously published ILP solutions for a single degenerate codon
per position that optimizes our error metric, and a novel ILP formulation to allow multiple degenerate codons per position.
The multiple DC formulation requires computing the sum of a product of variables, which is challenging to do with ILP, and
so it runs slowly.

There are four principle advantages that DP has over ILP: DP runs in polynomial time whereas ILP is NP-complete,
DP is faster, a single DP execution can provide more than a single solution, and DP is more easily implemented than ILP.
To show that DP is faster, we compared ILPs running time against DP's running time for the two problems presented above
and in the Supplemental Materials for 268 additional jobs.  The running times for problems 1 and 2 are given
in Table \ref{tab:dpilpruntimes}.  In five of the six cases, DP completed in less time than ILP.
Library design jobs where multiple degenerate codons were allowed degraded the ILP running time substantially.
For 192 of the 220 jobs using multiple degenerate codons from the Supplemental Materials, DP completed in
less time than ILP.  In 107 of those cases, no ILP solution was obtained in 1000 minutes at which point
we killed the ILP solver.  Assuming these jobs had finished in exactly 1000 minutes, the median speedup for DP
over ILP when using multiple degenerate codons was 5752.

A single execution of DP produces more than just a single library.  The DP algorithm computes the size of the smallest library
capable of achieving every error level starting at 0 and building upwards until it finds a library that is
beneath the given size limit.  As a result, it can report each of those library sizes as a function of error level to give the user
insight into how the error changes as a function of library size.  Without having to re-run the algorithm, they can see
what would happen to the error as they increased the size of their library.
Furthermore, DP can provide the codons that comprise the larger libraries if the user is interested in them in $O(n)$ time.  SwiftLib presents users with a scatter plot of the Pareto-optimal
libraries -- scored by library size and error level -- with the log-library size given on the x-axis, and the error level on the y-axis.  They can then
click on any of the dots in the plot to display the codons that make up the library that it corresponds to.

The fourth advantage, that DP has a simpler implementation than ILP, means that we are able to create a website
that has no back end.  This site simply serves up the code to run DP (which can be downloaded from the website
or from github: https://github.com/aleaverfay/swiftlib\_javascript)
and the code is executed within the user's web browser; the heavy computation is performed on the user's own 
computer.  In contrast, a website that relied on an ILP solution would have to queue ILP jobs to be performed
on a back end server and then delivered results as they completed.  Even if ILP were as fast as DP, such a server might
accumulate a heavy backlog of work.  SwiftLib, needing only to deliver the DP source code, could accommodate many
more users before it started to slow down.

The largest drawback of DP in comparison to ILP is in its restricted objective function.  With ILP, one is able to formulate
more complicated functions to optimize, such as the pairwise quality and novelty metrics presented by
Parker {\em et al.}~\cite{parker2011optimization}.  It it our opinion, however, that the advantage of being able to consider
multiple degenerate codons per position (within a reasonable amount of time) outweighs the weakness in not being able
to incorporate pairwise data.

%ILP is a problem of optimizing a linear objective function of $n$ variables subject to a set of constraints formulated as linear inequalities.
%An example ILP program would be to maximize $x_1 + 2 x_2 - 1.5 x_3$ with the constraints $x_3 > x_2$, $x_1 + x_2 + x_3 < 12$,
%$x1 \ge 0$, $x_2 \ge 0$, and $x_3 \ge 0$ and where $x_1, x_2, x_3 \in \mathbb{I}$.  ILP is a more restricted version
%of linear programming, which allows the variables to be real-valued, and which is often solved rapidly.  One of the more common
%approaches to ILP is to solve the linear program, and then to  ``round down'' to the nearest integers; the rounding, however,
%may produce a solution that violates one of the constraints, at which point either the $2^n$ nearby integer assignments
%to the variables must be considered or some other complex heuristic must be employed.  Our DP solution represents a theoretical
%improvement over the ILP solution; polynomial time solutions are preferable to NP-complete solutions.  But is our DP solution
%actually faster than the ILP solution?
%
%We reformulated the ILP solutions put forward by Parker {\em et al.}\ and Chen {\em et al.}\ to optimize
%the error metric given in Equation \ref{eqn:etot}: one formulation considers only a single DC per position, the second
%(novel) formulation allows multiple DCs per position and multiple positions per stretch to use multiple DCs.  Our error metric
%is in fact very similar to the one used by Chen {\em et al.}, where they sought a particular set of AAs for each position
%and minimized the number of AAs that were excluded; this would be equivalent to putting a count of 1 on each desired AA
%and using our error metric.

%To optimize a single DC per position, first introduce for every position $i$ and every achievable error level $e$ at
%that position a binary-valued variable $d^i_e$ to represent whether the smallest DC which gives error $e$ has been chosen.
%For each position $i$, add a constraint
%\begin{align} 1 = \sum_e d^i_e \label{eqn:ilp_only_one}\end{align}
%to make sure that one and only one DC is chosen per position.  Then add a constraint on the library size
%\begin{align} \log(L) \ge \sum_i \sum_e \log( |d^i_e| ) \times d^i_e \end{align}
%where $|d^i_e|$ represents the size of the degenerate codon that the variable $d^i_e$ corresponds to.
%The ILP optimization problem becomes
%\begin{align} \mbox{Minimize}\ \  \sum_i \sum_e e \times d^i_e \label{eqn:minerror_ilp} \end{align}
%subject to the above linear constraints.
%
%The ILP formulation becomes much more difficult to express when allowing multiple DCs at multiple positions per stretch.
%The challenge stems from needing to constrain the sum of a product. Given that all constraints must be formulated as linear 
%inequalities, it is trivial to constrain a pure sum of variables in ILP, and it is
%also easy to constrain a pure product of variables by computing a sum of logs; however, constraining a mixture of sums and
%products is not straight forward.  The total number of primers used is the sum of the number used for each stretch, and the
%number used for each stretch is the product of the number used at each position in that stretch; thus constraining the
%total number of primers used is challenging.  The full ILP formulation for
%using multiple DCs per position is given in the Supplemental Materials.

%We prepared inputs for the GLPK solver for each of the three variations of the two design problems described in the previous section.
%DP and ILP agreed on the minimum error for each of the six design solutions, but made different choices for which DCs to use.  The running times are given
%in Table \ref{tab:dpilpruntimes}.  In five of the six cases, DP completed in less time than ILP.
%
%ILP was much slower for Problem 1 than for Problem 2 when considering multiple
%DCs.  This is likely a result of two differences between the problems. Problem 1 had a much larger stretch than any which were found in
%Problem 2, so that there were many more binary variables needed to constrain the total number of primers in Problem 1 than in
%Problem 2 -- the number of binary variables needed to constrain the total number of primers grows exponentially in the size of
%the stretches.  Also, Problem 2 used fewer DCs since the native AA was required, thus limiting the number of viable DCs,
%and because there was a smaller diversity of AAs in the input designs.  But these differences do not readily explain
%the difference in running times; when considering 3 DCs per position, there were 1279 binary variables for Problem 2  and
%3916 binary variables for Problem 1, but this 3-fold difference in apparent problem complexity
%seems unable to account for a 400-fold difference in running time.  This highlights ILP's greatest weakness: because ILP
%is NP complete, it is not possible to predict which problems will run quickly and which will run slowly.
%None the less, it is worth reiterating that ILP can be used to optimize more complicated library-quality metrics than DP can.

\section{Discussion}

Directed evolution is rapidly becoming a standard complement to computational protein
design~\cite{hayes2002combining,treynor2007computationally,mena2006blue,guntas2010engineering,chica2010generation,allen2010experimental,lippow2010engineering,khersonsky2010evolutionary,sarel_sci_2011,khersonsky2011optimization,azoitei2011computation,chen2012structure,khersonsky2012bridging,whitehead2012optimization,dutta2013peptide,blomberg2013precision}.
It allows protein designers to test vastly more designs than could individually be expressed, purified, and assayed.  As a result,
shortcomings in the current generation of energy functions and sampling protocols can be overcome, and useful proteins that vary
only slightly in their sequences from a starting design can be found.  Since there are so many ways for a design to fail, some of the
best insight can come from finding a successful design and contrasting it against the sequences that the design score function
most favors. Directed evolution offers a means to find such successful designs.  
% FIX THIS
%For instance, Fleishman {\em et al.}\ found that
%the absence of medium-range electrostatics from Rosetta's score function caused it to favor sequences that placed like charges
%near each other on opposite sides of the protein/protein interface being designed~\cite{sarel_sci_2011}.  Directed evolution
%produced a much tighter binder by eliminating the unfavorable electrostatic interaction.

Degenerate codon libraries are a natural complement to computational protein design as they allow a designer to focus
diversity to the active site or interface positions in ways that error-prone PCR, for example, could not.  However, degenerate
codon libraries are quite difficult to optimize by hand; there are thousands of possible DCs and so finding the best one that
also offers a reasonable compromise with the other positions being optimized while the whole library stays beneath a given
diversity limit is a daunting task at best.  The task becomes decidedly harder once the possibility of choosing multiple degenerate
codons at a single position is introduced.  Moreover, manually designing DC libraries is highly error prone, as observed in
this study.  It is no surprise that automated construction of DC libraries has been the focus of several prior
studies~\cite{mena2005automated,treynor2007computationally,allen2010experimental,parker2011optimization,chen2012structure}. 
SwiftLib offers a rapid solution to the design of degenerate codon libraries.  Because it expects as inputs a set of
AA counts for each position to be randomized, which are readily derived from the outputs of protein design simulations,
it should fit naturally into the computational-protein designer's workflow.

SwiftLib was able to find libraries that covered nearly every AA present in the input designs when it
was allowed to consider multiple DCs at each position.  SwiftLib could make it much easier to screen libraries
that cover the potentially-useful AAs as suggested by computational design or multiple-sequence alignments by reducing
the number of sequences that have to be tested to achieve full coverage.

%The SwiftLib web server provides access to our dynamic programming algorithm. SwiftLib provides three convenient ways
%for the user to input the AA counts for the library they wish to design.  The user may populate a table
%manually where each row represents an AA and each column represents a position to be randomized.
%They may add, delete, and reorder columns as needed.  They may provide the contents of this table through a
%comma-separated-value (CSV) format, which can {\em e.g.}\ be generated by Microsoft Excel.  Finally, the user
%can also provide a multiple sequence alignment, which SwiftLib will pull AA counts from.  Users may
%indicate that certain AAs should be required at certain positions, by entering an asterix, or forbidden,
%by entering an exclamation point.  Penalties may be applied to certain AAs by entering negative
%values into this table.  If users wish to consider multiple DCs, then they can indicate how many DCs should
%be considered at each position, and the primer boundaries -- the first position in each primer should be labeled
%with a pipe symbol (``$|$'') and all other positions should be labeled with a dash (``-'').  SwiftLib will output
%as many of the top libraries as the user indicates they would like to see.  Each library is reported as a pair of tables
%which can be copy-and-pasted into Excel or other spreadsheet applications.  The first table summarizes the library
%in terms of library size, AA diversity, the number of primers needed to construct the library, and the total error. 
%The second table gives the per-position data: the DC(s),
%the AAs that are covered, as well as the counts for those AAs, the AAs that are not covered (and that
%have a positive count from the input table -- absent AAs with a count $\le$ 0 are not reported), and the error.
%SwiftLib is online at http://rosettadesign.med.unc.edu/SwiftLib.

\section{Acknowledgements}
This work was partially funded by NIH GM073960 and NIH 8729395.

%.with 
%\[P(1,e) = log(s_1^e)\]
%and
%\[P(i+1,f) = min_{0<e<=f} P(i,f) + log( s_{i+1}^{f-e})\]
%while maintaining a trace-back table
%\[ T(i+1,f) = argmin_{0<e<=f} P(i,f) + log( s_{i+1}^{f-e} )\]
%that can be used to reconstruct the optimal degenerate-codon assignment.


%\bibliography{/Users/andrew/Documents/Bibliography/Bibliography.bib}
\bibliography{swiftlib_09.bbl}
\bibliographystyle{splncs}

\end{document}
